# Supplementary material for: Regulation of plant Ni uptake by soil-borne microorganisms occurs independently of their Ni-solubilizing capabilities
Source: ISME J. 2025 Dec 1;19(1):wraf265. doi: 10.1093/ismejo/wraf265 (PMC12746290; doi:10.1093/ismejo/wraf265)
Supplement: Supplementary_Table_1_wraf265 [file supplementary_table_1_wraf265.xlsx]

## Sheet: Molecular identification
Molecular identification	Strain ID	NCBI accesion number	Reference sequence NCBI	Similarity
Bacteria
Peribacillus simplex	UNIJAG.PL.Ser1	PQ504962	Peribacillus simplex MT124545	1339/1339 (100%)
Priestia sp.	UNIJAG.PL.Ser2	PQ504963	Priestia aryabhattai OK037015	1275/1276 (99.9%)
			Priestia megaterium CP127877	1275/1276 (99.9%)
Unidentified	UNIJAG.PL.Ser3
Pseudomonas putida	UNIJAG.PL.Ser4	PQ504964	Pseudomonas putida MF581440	1360/1360 (100%)
Rossellomorea marisflavi	UNIJAG.PL.Ser5	PQ504965	Rossellomorea marisflavi KY616828	1211/1215 (99.7%)
Bacillus mycoides	UNIJAG.PL.Ser6	PQ504966	Bacillus mycoides MW575668	1276/1279 (99.8%)
Rossellomorea marisflavi	UNIJAG.PL.Ser7	PQ504967	Rossellomorea marisflavi KY616828	1211/1216 (99.6%)
Priestia sp.	UNIJAG.PL.Ser8	PQ504968	Priestia megaterium MT453994	1210/1210 (100%)
			Priestria aryabhattai MT409577	1210/1210 (100%)
Peribacillus simplex	UNIJAG.PL.Ser9	PQ504969	Peribacillus simplex MF322881	1307/1307 (100%)
Bacillus sp.	UNIJAG.PL.Ser10	PQ504970	Bacillus altitudinis OR534554	1208/1208 (100%)
			Bacillus aerius CP133585	1208/1208 (100%)
Arthrobacter globiformis	UNIJAG.PL.Ser11	PQ504971	Arthrobacter globiformis ON159614	1362/1362 (100%)
Priestia sp.	UNIJAG.PL.Ser12	PQ504972	Priestia aryabhattai OR752014	1192/1192 (100%)
			Priestia megaterium LC606532	1192/1192 (100%)
Paenarthrobacter nitroguajacolicus	UNIJAG.PL.Ser13	PQ504973	Paenarthrobacter nitroguajacolicus MN826560	1362/1362 (100%)
Peribacillus sp.	UNIJAG.PL.Ser14	PQ504974	Peribacillus simplex OR903109	1219/1221 (99.8%)
			Peribacillus frigoritolerans CP128118	1219/1221 (99.8%)
Priestia sp.	UNIJAG.PL.Ser15	PQ504975	Priestia aryabhattai OK037015	1203/1206 (99.8%)
			Priestia megaterium OR064243
Priestia sp.	UNIJAG.PL.Ser16	PQ504976	Priestia sp. LC781516	1345/1345 (100%)
			Priestia aryabhattai OK037015	1345/1345 (100%)
			Priestia megaterium CP127877	1203/1206 (99.8%)
Paenarthrobacter nicotinovorans	UNIJAG.PL.Ser17	PQ504977	Paenarthrobacter nicotinovorans MN098866	1341/1341 (100%)
Peribacillus simplex	UNIJAG.PL.Ser18	PQ504978	Peribacillus simplex OR426890	1376/1376 (100%)
Pseudomonas sp.	UNIJAG.PL.Ser19	PQ504979	Pseudomonas sp. KU921546	1373/1375 (99.9%)
			Pseudomonas putida AY918068	1370/1375 (99.6%)
			Pseudomonas umsongensis MF716696	1370/1375 (99.6%)
Pseudomonas koreensis	UNIJAG.PL.Ser20	PQ504980	Pseudomonas koreensis ON077029	1292/1292 (100%)
Bacillus sp.	UNIJAG.PL.Ser21	PQ504981	Bacillus sp. LC496558	1232/1233 (99.9%)
			Bacillus thuringiensis OK335881	1232/1234 (99.8%)
			Bacillus cereus MH985180	1232/1233 (99.9%)
Bacillus pumilus	UNIJAG.PL.Ser22	PQ504982	Bacillus pumilus KY616172	1226/1230 (99.7%)
Bacillus mycoides	UNIJAG.PL.Ser23	PQ504983	Bacillus mycoides MW575668	1188/1197 (99.3%)
Pseudomonas koreensis	UNIJAG.PL.Ser24	PQ504984	Pseudomonas koreensis ON077029	1325/1325 (100%)
Unidentified	UNIJAG.PL.Ser25
Priestia sp.	UNIJAG.PL.Ser26	PQ504985	Priestia megaterium ON428438	1234/1238 (99.7%)
			Priestia aryabhattai OR752014	1233/1237 (99.7%)
Priestia sp.	UNIJAG.PL.Ser27	PQ504986	Priestia aryabhattai OP782429	1217/1219 (99.8%)
			Priestia megaterium OR064242	1218/1221 (99.8%)
Bacillus sp.	UNIJAG.PL.Ser28	PQ504987	Bacillus xiamenensis MZ067900	1244/1244 (100%)
			Bacillus safensis KJ782621	1244/1244 (100%)
Bacillus sp.	UNIJAG.PL.Ser29	PQ504988	Bacillus sp. LC099887	1235/1239 (99.7%)
			Bacillus mycoides MN428212	1234/1239 (99.6%)
			Bacillus cereus KY316471	1234/1239 (99.6%)
Bacillus altitudinis	UNIJAG.PL.Ser30	PQ504989	Bacillus altitudinis MN448418	1243/1244 (99.9%)
Bacillus sp.	UNIJAG.PL.Ser31	PQ504990	Bacillus xiamenensis MZ067900	1222/1222 (100%)
			Bacillus safensis KJ782621	1222/1222 (100%)
Bacillus marisflavi	UNIJAG.PL.Ser32	PQ504991	Bacillus marisflavi MT605418	1236/1239 (99.8%)
Priestia sp.	UNIJAG.PL.Ser33	PQ504992	Priestia aryabhattai OP782429	1225/1229 (99.7%)
			Priestia megaterium CP127877	1226/1231 (99.6%)
Arthrobacter globiformis	UNIJAG.PL.Ser34	PQ504993	Arthrobacter globiformis OP986459	1329/1330 (99.9%)
Arthrobacter sp.	UNIJAG.PL.Ser35	PQ504994	Arthrobacter oryzae MT065705	1112/1112 (100%)
			Arthrobacter humicola MT043731	1112/1112 (100%)
Unidentified	UNIJAG.PL.Ser36
Priestia sp.	UNIJAG.PL.Ser37	PQ504995	Priestia aryabhattai OK037015	1242/1244 (99.8%)
			Priestia megaterium CP127877	1242/1244 (99.8%)
Pseudomonas sp.	UNIJAG.PL.Ser38	PQ504996	Pseudomonas sp. MT555382	1332/1332 (100%)
			Pseudomonas mandelii KT369882	1332/1332 (100%)
			Pseudomonas silesiensis OR497743	1331/1332 (99.9%)
Peribacillus frigoritolerans	UNIJAG.PL.Ser39	PQ504997	Peribacillus frigoritolerans KY127309	1203/1208 (99.6%)
Kosakonia cowanii	UNIJAG.PL.Ser40	PQ504998	Kosakonia cowanii CP119169	1237/1241 (99.7%)
Rossellomorea vietnamensis	UNIJAG.PL.Ser41	PQ504999	Rossellomorea vietnamensis MF682946	1261/1263 (99.8%)
Peribacillus frigoritolerans	UNIJAG.PL.Ser42	PQ505000	Peribacillus frigoritolerans OR740604	1233/1235 (99.8%)
Peribacillus frigoritolerans	UNIJAG.PL.Ser43	PQ505001	Peribacillus frigoritolerans KY127309	1219/1224 (99.6%)
Pseudomonas sp.	UNIJAG.PL.Ser44	PQ505002	Pseudomonas koreensis ON077029	1305/1306 (99.9%)
			Pseudomonas fluorescens MH518309	1305/1306 (99.9%)
			Pseudomonas moraviensis MH190053	1305/1306 (99.9%)
Fungi
Mortierella alpina	UNIJAG.PL.Ser46	PQ515808	Mortierella alpina LC515136	1368/1375 (99.3%)
Mucor circinelloides	UNIJAG.PL.Ser47	PQ515809	Mucor circinelloides OR500047	1577/1578 (99.9%)
Trichoderma atroviride	UNIJAG.PL.Ser48	PQ515810	Trichoderma atroviride CP084939	1446/1449 (99.7%)
Rhizopus oryzae	UNIJAG.PL.Ser49	PQ515811	Rhizopus oryzae KJ650335	1207/1207 (100%)
Trichoderma simmonsii	UNIJAG.PL.Ser50	PQ515812	Trichoderma simmonsii OQ534543	1452/1454 (99.7%)
Trichoderma simmonsii	UNIJAG.PL.Ser53	PQ515813	Trichoderma simmonsii OQ534543	1452/1454 (99.8%)
Trichoderma lentiforme	UNIJAG.PL.Ser54a	PQ515814	Trichoderma lentiforme OM515077	1403/1415 (99.2%)
Penicillium sp.	UNIJAG.PL.Ser57	PQ515815	Penicillium citreonigrum LT558909	1400/1415 (98.9%)
			Penicillium corylophilum OQ553766	1327/1341 (98.7%)
			Penicillium velutinum OQ427361	1417/1436 (99.7%)
Fusarium proliferatum	UNIJAG.PL.Ser60	PQ515816	Fusarium proliferatum MG274295	1375/1393 (98.7%)
Fusarium proliferatum	UNIJAG.PL.Ser61	PQ515817	Fusarium proliferatum MG274295	1378/1397 (98.6%)
Trichoderma asperellum	UNIJAG.PL.Ser62a	PQ515818	Trichoderma asperellum CP084949	1439/1443 (99.7%)
Penicillium sp.	UNIJAG.PL.Ser62b	PQ515819	Penicillium simplicissimum HM469430	1422/1441 (99.7%)
			Penicillium solitum JX290030	1423/1450 (98.1%)
			Penicillium oxalicum CP093060	1419/1452 (98.7%)
Stagonosporopsis cucurbitacearum	UNIJAG.PL.Ser63	PQ515820	Stagonosporopsis cucurbitacearum ON193833	1373/1389 (98.8%)
Stagonosporopsis cucurbitacearum	UNIJAG.PL.Ser64	PQ515821	Stagonosporopsis cucurbitacearum ON193833	1378/1395 (98.8%)
Mortierella alpina	UNIJAG.PL.Ser65	PQ515822	Mortierella alpina MT453270	1329/1334 (99.6%)
Trichoderma atroviride	UNIJAG.PL.Ser66	PQ515823	Trichoderma atroviride CP084939	1440/1445 (99.7%)
Penicillium sp.	UNIJAG.PL.Ser68	PQ515824	Penicillium solitum JX290030	1405/1438 (98.7%)
			Penicillium simplicissimum HM469430	1419/1434 (98.8%)
			Penicillium brasilianum HM469396	1403/1429 (98.2%)
Aureobasidium pullulans	UNIJAG.PL.Ser69	PQ515825	Aureobasidium pullulans ON193740	1435/1435 (100%)
Fusarium sp.	UNIJAG.PL.Ser70	PQ515826	Fusarium acuminatum ON193777	1393/1396 (99.6%)
			Fusarium avenaceum MG274297	1392/1397 (99.5%)
			Fusarium tricinctum CP052041	1389/1399 (99.3%)
Fusarium oxysporum	UNIJAG.PL.Ser71	PQ515827	Fusarium oxysporum CP052041	1371/1377 (99.6%)
Penicillium sp.	UNIJAG.PL.Ser72	PQ515828	Penicillium brasilianum HM469396	1413/1423 (99.3%)
			Penicillium simplicissimum HM469430	1419/1435 (98.9%)
			Penicillium solitum JX290030	1412/1445 (97.7%)
Identification of bacteria and fungi isolated from serpentine soil - SynCom I2
