# Supplementary material for: Regulation of plant Ni uptake by soil-borne microorganisms occurs independently of their Ni-solubilizing capabilities
Source: ISME J. 2025 Dec 1;19(1):wraf265. doi: 10.1093/ismejo/wraf265 (PMC12746290; doi:10.1093/ismejo/wraf265)
Supplement: Supplementary_Table_2_wraf265 [file supplementary_table_2_wraf265.xlsx]

## Sheet: Molecular identification
Molecular identification	Strain ID	NCBI* accesion number	Reference sequence NCBI	Similarity
Bacteria
Bacillus cereus	UNIJAG.PL.Cal1	PX452083	Bacillus cereus OP572141	1112/1118 (99%)
Bacillus mobilis	UNIJAG.PL.Cal2	PX452086	Bacillus mobilis OP114765	1402/1402 (100%)
Bacillus sp.	UNIJAG.PL.Cal3	PX452101	Bacillus flexus KT265232	302/303 (99%)
Bacillus paramycoides	UNIJAG.PL.Cal4	PX452085	Bacillus paramycoides NR_157734	1035/1035 (100%)
Bacillus proteolyticus	UNIJAG.PL.Cal5	PX452087	Bacillus proteolyticus MT544821	1417/1417 (100%)
Brevibacillus brevis	UNIJAG.PL.Cal6	PX452084	Brevibacillus brevis MF787615	1399/1399 (100%)
Comamonas jiangduensis	UNIJAG.PL.Cal7	PX452090	Comamonas jiangduensis MH712950	1263/1263 (100%)
Delftia acidovorans	UNIJAG.PL.Cal8	PX452100	Delftia acidovorans MK414884	1131/1133 (99%)
Lelliottia amnigena	UNIJAG.PL.Cal9	PX452095	Lelliottia amnigena KM114915	1243/1248 (99%)
Okibacterium fritillariae	UNIJAG.PL.Cal10	PX452097	Okibacterium fritillariae PP651547	1286/1286 (100%)
Pantoea agglomerans	UNIJAG.PL.Cal11	PX452096	Pantoea agglomerans CP084197	1371/1371 (100%)
Peribacillus frigoritolerans	UNIJAG.PL.Cal12	PX452098	Peribacillus frigoritolerans MF467864	1196/1202 (99%)
Pseudomonas chlororaphis	UNIJAG.PL.Cal13	PX452092	Pseudomonas chlororaphis NR_043935	985/988 (99%)
Pseudomonas donghuensis	UNIJAG.PL.Cal14	PX452091	Pseudomonas donghuensis OR122473	1378/1378 (100%)
Pseudomonas koreensis	UNIJAG.PL.Cal15	PX452094	Pseudomonas koreensis CP014947	1320/1320 (100%)
Pseudomonas lactis	UNIJAG.PL.Cal16	PX452099	Pseudomonas lactis PQ108509	1374/1374 (100%)
Pseudomonas mosselii	UNIJAG.PL.Cal17	PX452093	Pseudomonas mosselii NR_024924	1273/1277 (99%)
Solibacillus silvestris	UNIJAG.PL.Cal18	PX452089	Solibacillus silvestris OP891118	1000/1000 (99%)
Stenotrophomonas sp.	UNIJAG.PL.Cal19	PX452082	Stenotrophomonas maltophilia KM488437	713/750 (95%)
Xanthomonas sp.	UNIJAG.PL.Cal20	PX452088	Xanthomonas campestris CP066932	1274/1275 (99%)
			Xanthomonas arboricola PP103280	1274/1275 (99%)
Fungi
Molecular identification	Strain ID	DDBJ** accession number	Reference sequence NCBI	Similarity
Alternaria cheiranthi	UNIJAG.PL.Cal21	LC897483	Alternaria cheiranthi AF229457	479/479 (100%)
Chaetomium cuyabenoensis	UNIJAG.PL.Cal22	LC897480	Chaetomium cuyabenoensis LT993593	457/458 (99%)
Cladosporium sp.	UNIJAG.PL.Cal23	LC897471	Cladosporium allicinum MT535791	496/496 (100%)
			Cladosporium floccosum OK445557	496/496 (100%)
Clonostachys rosea	UNIJAG.PL.Cal24	LC897479	Clonostachys rosea PQ380145	499/502 (99%)
Diaporthe eres	UNIJAG.PL.Cal25	LC897476	Diaporthe eres PQ470146	517/522 (99%)
Helminthosporium sp.	UNIJAG.PL.Cal26	LC897487	Helminthosporium sp. ON193783	609/609 (100%)
Laxitextum sp.	UNIJAG.PL.Cal27	LC897482	Laxitextum sp. PV147169	534/539 (99%)
Leptosphaeria sp.	UNIJAG.PL.Cal28	LC897488	Leptosphaeria sp. MH550512	594/601 (99%)
Microdochium bolleyi	UNIJAG.PL.Cal29	LC897489	Microdochium bolleyi PP956626	579/582 (99%)
Microsphaeropsis sp.	UNIJAG.PL.Cal30	LC897486	Microsphaeropsis sp. ON193793	968/972 (99%)
Mortierella alpina	UNIJAG.PL.Cal31	LC897472	Mortierella alpina MT453274	617/617 (100%)
Mortierella alpina	UNIJAG.PL.Cal32	LC897484	Mortierella alpina OQ726175	961/964 (99%)
Mucor plumbeus	UNIJAG.PL.Cal33	LC897475	Mucor plumbeus KP670437	514/514 (100%)
Phoma sp.	UNIJAG.PL.Cal34	LC897481	Phoma sp. OR077948	481/483 (99%)
Phomopsis columnaris	UNIJAG.PL.Cal35	LC897473	Phomopsis columnaris OR0777985	534/534 (100%)
Phyllosticta pyrolae	UNIJAG.PL.Cal36	LC897474	Phyllosticta pyrolae MZ571376	606/608 (99%)
Plectosphaerella sp.	UNIJAG.PL.Cal37	LC897485	Plectosphaerella sp. KX359601	749/758 (99%)
Purpureocillium lilacinum	UNIJAG.PL.Cal38	LC897478	Purpureocillium lilacinum PV111157	531/533 (99%)
Schizothecium glutinans	UNIJAG.PL.Cal39	LC897477	Schizothecium glutinans AY999116	487/504 (97%)
* National Center for Biotechnology Information
** DNA Data Bank of Japan
Identification of bacteria and fungi isolated from calamine soil - SynCom I1
