# Supplementary material for: Regulation of plant Ni uptake by soil-borne microorganisms occurs independently of their Ni-solubilizing capabilities
Source: ISME J. 2025 Dec 1;19(1):wraf265. doi: 10.1093/ismejo/wraf265 (PMC12746290; doi:10.1093/ismejo/wraf265)
Supplement: Supplementary_Table_3_wraf265 [file supplementary_table_3_wraf265.xlsx]

## Sheet: Arkusz1
Species	Strain	Phosphate solubilisation	Iron chelation	Ni mobilization
Bacteria
Peribacillus simplex	UNIJAG.PL.Ser1	-	+	-
Priestia sp.	UNIJAG.PL.Ser2	-	-	-
Unidentified	UNIJAG.PL.Ser3	-	+	+
Pseudomonas putida	UNIJAG.PL.Ser4	-	+	-
Rossellomorea marisflavi	UNIJAG.PL.Ser5	-	+	-
Bacillus mycoides	UNIJAG.PL.Ser6	-	+	+
Rossellomorea marisflavi	UNIJAG.PL.Ser7	-	+	-
Priestia sp.	UNIJAG.PL.Ser8	-	+	-
Peribacillus simplex	UNIJAG.PL.Ser9	-	+	-
Bacillus sp.	UNIJAG.PL.Ser10	-	+	+
Arthrobacter globiformis	UNIJAG.PL.Ser11	-	+	-
Priestia sp.	UNIJAG.PL.Ser12	-	-	-
Paenarthrobacter nitroguajacolicus	UNIJAG.PL.Ser13	-	+	-
Peribacillus sp.	UNIJAG.PL.Ser14	-	+	+
Priestia sp.	UNIJAG.PL.Ser15	-	+	-
Priestia sp.	UNIJAG.PL.Ser16	-	-	+
Paenarthrobacter nicotinovorans	UNIJAG.PL.Ser17	-	+	+
Peribacillus simplex	UNIJAG.PL.Ser18	-	-	-
Pseudomonas sp.	UNIJAG.PL.Ser19	-	+	-
Pseudomonas koreensis	UNIJAG.PL.Ser20	-	+	-
Bacillus sp.	UNIJAG.PL.Ser21	-	-	+
Bacillus pumilus	UNIJAG.PL.Ser22	-	-	-
Bacillus mycoides	UNIJAG.PL.Ser23	-	-	-
Pseudomonas koreensis	UNIJAG.PL.Ser24	-	+	-
Unidentified	UNIJAG.PL.Ser25	-	-	-
Priestia sp.	UNIJAG.PL.Ser26	-	-	-
Priestia sp.	UNIJAG.PL.Ser27	-	-	+
Bacillus sp.	UNIJAG.PL.Ser28	-	-	-
Bacillus sp.	UNIJAG.PL.Ser29	-	+	-
Bacillus altitudinis	UNIJAG.PL.Ser30	-	+	-
Bacillus sp.	UNIJAG.PL.Ser31	-	+	-
Bacillus marisflavi	UNIJAG.PL.Ser32	-	-	-
Priestia sp.	UNIJAG.PL.Ser33	-	+	+
Arthrobacter globiformis	UNIJAG.PL.Ser34	-	+	-
Arthrobacter sp.	UNIJAG.PL.Ser35	-	+	-
Unidentified	UNIJAG.PL.Ser36	-	+	-
Priestia sp.	UNIJAG.PL.Ser37	-	+	-
Pseudomonas sp.	UNIJAG.PL.Ser38	-	+	-
Peribacillus frigoritolerans	UNIJAG.PL.Ser39	-	-	-
Kosakonia cowanii	UNIJAG.PL.Ser40	-	-	-
Rossellomorea vietnamensis	UNIJAG.PL.Ser41	-	-	+
Peribacillus frigoritolerans	UNIJAG.PL.Ser42	-	+	-
Peribacillus frigoritolerans	UNIJAG.PL.Ser43	-	+	+
Pseudomonas sp.	UNIJAG.PL.Ser44	-	+	-
Fungi
Mortierella alpina	UNIJAG.PL.Ser46	+	-	-
Mucor circinelloides	UNIJAG.PL.Ser47	+	+	-
Trichoderma atroviride	UNIJAG.PL.Ser48	+	+	-
Rhizopus oryzae	UNIJAG.PL.Ser49	-	-	-
Trichoderma simmonsii	UNIJAG.PL.Ser50	-	-	-
Trichoderma simmonsii	UNIJAG.PL.Ser53	-	-	-
Trichoderma lentiforme	UNIJAG.PL.Ser54a	+	+	-
Penicillium sp.	UNIJAG.PL.Ser57	-	+	-
Fusarium proliferatum	UNIJAG.PL.Ser60	-	-	-
Fusarium proliferatum	UNIJAG.PL.Ser61	+	+	-
Trichoderma asperellum	UNIJAG.PL.Ser62a	+	+	-
Penicillium sp.	UNIJAG.PL.Ser62b	+	+	-
Stagonosporopsis cucurbitacearum	UNIJAG.PL.Ser63	-	+	-
Stagonosporopsis cucurbitacearum	UNIJAG.PL.Ser64	+	+	-
Mortierella alpina	UNIJAG.PL.Ser65	+	+	-
Trichoderma atroviride	UNIJAG.PL.Ser66	-	+	-
Penicillium sp.	UNIJAG.PL.Ser68	+	-	-
Aureobasidium pullulans	UNIJAG.PL.Ser69	+	+	-
Fusarium sp.	UNIJAG.PL.Ser70	+	+	-
Fusarium oxysporum	UNIJAG.PL.Ser71	+	+	+
Penicillium sp.	UNIJAG.PL.Ser72	-	+	-
Functional characteristics of bacterial and fungal isolates from serpentine
