# Supplementary material for: Regulation of plant Ni uptake by soil-borne microorganisms occurs independently of their Ni-solubilizing capabilities
Source: ISME J. 2025 Dec 1;19(1):wraf265. doi: 10.1093/ismejo/wraf265 (PMC12746290; doi:10.1093/ismejo/wraf265)
Supplement: Supplementary_Table_4_wraf265 [file supplementary_table_4_wraf265.xlsx]

## Sheet: Arkusz1
Species	Strain	Phosphate solubilization	Iron chelation	Ni mobilization
Bacteria
Bacillus cereus	Cal1	-	+	-
Bacillus mobilis	Cal2	-	+	-
Bacillus sp.	Cal3	-	+	-
Bacillus paramycoides	Cal4	-	+	-
Bacillus proteolyticus	Cal5	-	+	-
Brevibacillus brevis	Cal6	-	+	-
Comamonas jiangduensis	Cal7	-	-	-
Delftia acidovorans	Cal8	-	+	+
Lelliottia amnigena	Cal9	-	+	-
Okibacterium fritillariae	Cal10	-	-	-
Pantoea agglomerans	Cal11	-	-	-
Peribacillus frigoritolerans	Cal12	-	+	-
Pseudomonas chlororaphis	Cal13	+	+	-
Pseudomonas donghuensis	Cal14	-	+	+
Pseudomonas koreensis	Cal15	+	+	-
Pseudomonas lactis	Cal16	+	+	+
Pseudomonas mosselii	Cal17	-	+	+
Solibacillus silvestris	Cal18	-	-	-
Stenotrophomonas maltophilia	Cal19	-	+	-
Xanthomonas sp.	Cal20	-	-	-
Fungi
Alternaria cheiranthi	Cal21	+	+	-
Chaetomium cuyabenoensis	Cal22	+	-	-
Cladosporium sp.	Cal23	-	-	-
Clonostachys rosea	Cal24	+	+	+
Diaporthe eres	Cal25	+	+	-
Helminthosporium sp.	Cal26	-	+	-
Laxitextum sp.	Cal27	-	-	-
Leptosphaeria sp.	Cal28	+	+	-
Microdochium bolleyi	Cal29	+	-	-
Microsphaeropsis sp.	Cal30	+	+	-
Mortierella alpina	Cal31	+	-	-
Mortierella alpina	Cal32	+	-	-
Mucor plumbeus	Cal33	+	-	-
Phoma sp.	Cal34	-	+	-
Phomopsis columnaris	Cal35	-	+	-
Phyllosticta pyrolae	Cal36	+	-	-
Plectosphaerella sp.	Cal37	+	-	-
Purpureocillium lilacinum	Cal38	+	-	-
Schizothecium glutinans	Cal39	-	-	-
Functional characteristics of bacterial and fungal isolates from calamine post-mining waste
