# Supplementary material for: Regulation of plant Ni uptake by soil-borne microorganisms occurs independently of their Ni-solubilizing capabilities
Source: ISME J. 2025 Dec 1;19(1):wraf265. doi: 10.1093/ismejo/wraf265 (PMC12746290; doi:10.1093/ismejo/wraf265)
Supplement: Supplementary_Table_5_wraf265 [file supplementary_table_5_wraf265.xlsx]

## Sheet: Arkusz1
	P [mg · kg-1]		Zn [mg · kg-1]		Fe [mg · kg-1]		B [mg · kg-1]		Mg [mg · kg-1]		Al [mg · kg-1]		Ca [mg · kg-1]		Cu [mg · kg-1]		Na [mg · kg-1]		K [mg · kg-1]
	Shoot	Root	Shoot	Root	Shoot	Root	Shoot	Root	Shoot	Root	Shoot	Root	Shoot	Root	Shoot	Root	Shoot	Root	Shoot	Root
Sterile soil	4403.0± 904.5	3815.1± 508.8	127.3 ± 44.7	172.1 ± 24.3	248.9 ± 125.1	2605.7 ± 528.9	54.6 ± 16.6	70.9 ± 22.8	3764.8 ± 1447.4	5114.5 ± 484.6	117.3 ± 51.7	1234.7 ± 171.8	21552.2 ± 7406.4	7867.3 ± 592.4	12.6 ± 3.2	31.9 ± 6.1	1070.0 ± 534.5	4023.1 ± 820.0	42721.8 ± 11331.1	15621.5 ± 2042.7
Unsterile soil	3039.6 ± 692.1*	3671.0 ± 631.8	127.1 ± 23.1	234.0 ± 64.7	304.9 ± 142.0	1707.7 ± 605.9	78.7 ± 48.9	97.2 ± 72.3	2456.6 ± 674.0	4074 ± 1003.7	105.7± 42.4	821.1 ± 260.5*	21360.6 ± 6959	8773.8 ± 1185.7	14.3 ± 1.4	26	550.6 ± 101.9*	2412.6 ± 1199.0	21859.1 ± 5946**	15922.5 ± 1417.2
																± 3.3
Sterile soil + I1	4510.9 ± 392.1	3406.4 ± 151.2	141.4 ± 30.0	171.4 ± 19.4	1029.3 ± 931.7	2042.6 ± 671.6	63.6 ± 25.4	72.1 ± 35.2	4664.6 ± 804.3	5657.0 ± 1202.9	125.6 ± 60.0	894.5 ± 251.5*	28705.8 ± 2036.8	10613.7 ± 1356.8**	19.8 ± 2.2	32.1 ± 2.8	743.1 ± 124.7	3980.2 ± 1080.9	44896.3 ± 4794.0	18721.7 ± 1584.5*
The influence of soil sterilization and microorganisms on elements uptake by O. chalcidica. Stars indicate statistically significant differences (N=5, Dunnett’s test, * - p≤0.05, ** - - p≤0.01, *** - - p≤0.001).
Elements concentration in Odontarrhena chalcidica
