# Supplementary material for: Regulation of plant Ni uptake by soil-borne microorganisms occurs independently of their Ni-solubilizing capabilities
Source: ISME J. 2025 Dec 1;19(1):wraf265. doi: 10.1093/ismejo/wraf265 (PMC12746290; doi:10.1093/ismejo/wraf265)
Supplement: Supplementary_Table_6_wraf265 [file supplementary_table_6_wraf265.xlsx]

## Sheet: Arkusz1
	Ni [mg · kg-1]	Mn [mg · kg-1]	Fe [mg · kg-1]	Ca [mg · kg-1]	Mg [mg · kg-1]	K [mg · kg-1]	Ni:Mn ratio
Serpentine	3.8± 0.1	9.6 ± 0.2	1.1 ± 0.3	976.6 ± 44.7	648.2 ± 16.0	266.7 ± 11.2	0.4
Sterilzed serpentine	3.3 ± 0.2*	50.9 ± 0.6***	1.2 ± 0.1	958.7 ± 33.9	649.5 ± 22.8	314.8 ± 44.5	0.06
Serpentine + garden soil	1.0 ± 0.1	9.7 ± 0.7	1.3 ± 0.2	2112.0 ± 322.9	661.3 ± 22.8	1288.7 ± 206.2	0.1
Sterilized serpentine + garden soil	1.5 ± 0.2*	54.1 ± 0.4***	1.9 ± 0.4	2012.0± 138.8	653.4 ± 15.5	1364.7± 124.0	0.02
Bioavailability of soil elements. The effect of soil sterilization on bioavailability of elements in serpentine soil mixed with garden soil in 1:1 ratio. Stars indicate statistically significant differences (N=3, t-test, * - p≤0.05, ** - - p≤0.01, *** - - p≤0.001).
