# Supplementary material for: Regulation of plant Ni uptake by soil-borne microorganisms occurs independently of their Ni-solubilizing capabilities
Source: ISME J. 2025 Dec 1;19(1):wraf265. doi: 10.1093/ismejo/wraf265 (PMC12746290; doi:10.1093/ismejo/wraf265)
Supplement: Supplementary_Table_7_wraf265 [file supplementary_table_7_wraf265.xlsx]

## Sheet: B_significant_taxa Oc vs A
Taxon	log2FoldChange	baseMean	lfcSE	stat	pvalue	padj
Leaf Oc vs Aa
Enterobacteriaceae	-8.41844	2352.12	1.82488	-4.61314	3.97e-06	0.000904311
Alcaligenaceae	-7.49201	15.066	2.61668	-2.86318	0.00419413	0.159377
Rhodoplanes	-6.55106	8.08203	2.39022	-2.74078	0.0061294	0.199643
Agrobacterium	-5.7882	4.88333	2.46072	-2.35224	0.0186608	0.472739
Brevundimonas	-5.08095	2.80518	2.41674	-2.1024	0.0355187	0.674855
Comamonadaceae	3.97968	23.5983	2.01302	1.97697	0.048045	0.842636
Bacteria	4.35878	107.417	1.70161	2.56156	0.0104202	0.296976
Methylobacterium adhaesivum	5.14825	3.06428	2.38525	2.15837	0.0308994	0.674855
Sphingomonas	5.24803	220.5	1.60108	3.2778	0.00104619	0.110668
Bradyrhizobium	5.60081	4.21627	2.65616	2.10861	0.034978	0.674855
Methylobacterium	6.39668	15.7227	2.06409	3.09903	0.00194155	0.110668
Tepidimonas	6.64265	8.61376	2.26053	2.93853	0.00329772	0.150376
Methylobacteriaceae	7.16849	12.4076	2.27003	3.15788	0.00158922	0.110668
Root Oc vs Aa
Actinomadura	-8.97986	53.2846	1.84614	-4.86414	1.15e-06	8.74e-05
Pseudonocardiaceae	-7.9172	25.4932	2.2103	-3.58195	0.000341036	0.00647969
Cellulomonas uda	-6.62484	10.3907	1.65249	-4.00902	6.1e-05	0.00154463
Pseudonocardia	-6.1942	11.6112	2.27677	-2.72061	0.00651619	0.0550256
Actinomycetales	-5.75719	61.8624	1.42609	-4.03704	5.41e-05	0.00154463
Ktedonobacteria	-4.68932	4.18046	2.09209	-2.24145	0.0249971	0.118736
Azohydromonas	-4.36149	3.31937	1.92402	-2.26686	0.0233986	0.118736
Micromonosporaceae	-4.12269	19.0982	1.28078	-3.21888	0.00128692	0.0139723
Brevundimonas	-4.01614	4.84693	1.65828	-2.42187	0.015441	0.0965132
Sphingobium	-3.79681	2.34323	1.88407	-2.01521	0.0438823	0.19618
Comamonadaceae	-3.6606	23.2154	1.23449	-2.96528	0.00302408	0.0287288
Oxalobacteraceae	2.01875	39.2805	0.891208	2.26519	0.023501	0.118736
Delftia	2.83489	16.8973	1.06375	2.66501	0.0076986	0.0585093
Sphingomonas	3.25558	35.1473	0.93584	3.47877	0.000503715	0.00765647
Legionellales	3.54892	3.81012	1.48028	2.39747	0.0165088	0.0965132
Geobacter	4.32887	16.5695	1.68675	2.5664	0.0102759	0.0709974
Pseudoxanthomonas	4.53173	9.48739	1.32896	3.40998	0.000649684	0.00822934
Seed Oc vs Aa
Delftia	-5.75001	308.192	2.80587	-2.04928	0.0404349	0.523625
Myxococcales	6.63936	14.1018	3.04936	2.1773	0.0294584	0.523625
Methylobacterium	6.90997	44.914	3.02756	2.28236	0.0224683	0.523625
Staphylococcus	7.80365	15.9466	3.74164	2.08563	0.0370126	0.523625
Bacteria	8.78119	162.773	2.93034	2.99664	0.00272973	0.226568
Supplementary Table 7 Differentially abundant bacterial ASVs in root, leaf and seed between plant species Arabidopsis arenosa (Aa) and Odontarrhena chalcidica (Oc)
