# Supplementary material for: Regulation of plant Ni uptake by soil-borne microorganisms occurs independently of their Ni-solubilizing capabilities
Source: ISME J. 2025 Dec 1;19(1):wraf265. doi: 10.1093/ismejo/wraf265 (PMC12746290; doi:10.1093/ismejo/wraf265)
Supplement: Supplementary_Table_8_wraf265 [file supplementary_table_8_wraf265.xlsx]

## Sheet: F_significant_taxa Oc vs A
Taxa	baseMean	log2FoldChange	lfcSE	stat	pvalue	padj
Leaf Oc vs Aa
k__Fungi;p__Ascomycota;c__Eurotiomycetes;o__Eurotiales;f__Aspergillaceae;g__Penicillium	5233.85	-8.40523	2.06675	-4.06689	4.76445e-05	0.00023187
k__Fungi;p__Ascomycota;c__Sordariomycetes;o__Hypocreales;f__Nectriaceae;g__Fusarium	4246.64	-11.4634	2.10765	-5.43897	5.35885e-08	2.79426e-07
k__Fungi;p__Ascomycota;c__Sordariomycetes;o__Hypocreales;f__Cordycipitaceae;g__Simplicillium;s__Simplicillium_lamellicola	3632.28	-16.9864	2.53474	-6.70144	2.06379e-11	1.50656e-10
k__Fungi;p__Ascomycota;c__Sordariomycetes;o__Hypocreales;f__Nectriaceae	3355.06	-7.21946	2.13536	-3.38091	0.000722454	0.00277574
k__Fungi;p__Ascomycota;c__Sordariomycetes;o__Hypocreales;f__Cordycipitaceae;g__Simplicillium;s__Simplicillium_aogashimaense	1731.88	-15.9184	2.53892	-6.26975	3.61631e-10	2.19992e-09
k__Fungi;p__Basidiomycota;c__Agaricomycetes;o__Tremellodendropsidales;f__Tremellodendropsidales_fam_Incertae_sedis;g__Tremellodendropsidales_gen_Incertae_sedis;s__Tremellodendropsidales_sp	195.299	9.31872	3.00179	3.10439	0.00190671	0.00695948
k__Fungi;p__Ascomycota;c__Eurotiomycetes;o__Eurotiales;f__Aspergillaceae;g__Penicillium;s__Penicillium_paxilli	732.688	-14.6777	2.5782	-5.69302	1.24809e-08	7.0085e-08
k__Fungi;p__Ascomycota;c__Sordariomycetes;o__Hypocreales;f__Bionectriaceae;g__Nectriella;s__Nectriella_sp	1115.97	-11.1812	2.9097	-3.84274	0.000121667	0.000555106
k__Fungi;p__Ascomycota;c__Sordariomycetes;o__Hypocreales;f__Cordycipitaceae;g__Lecanicillium;s__Lecanicillium_coprophilum	825.968	-29.79	3.00346	-9.91855	3.45749e-23	2.52397e-21
k__Fungi;p__Ascomycota;c__Dothideomycetes;o__Pleosporales;f__Pleosporales_fam_Incertae_sedis;g__Aaosphaeria;s__Aaosphaeria_arxii	2072.87	-16.1766	2.57654	-6.27841	3.42044e-10	2.19992e-09
k__Fungi;p__Ascomycota;c__Leotiomycetes	157.401	5.77993	2.92291	1.97746	0.0479901	0.0854458
k__Fungi;p__Ascomycota;c__Sordariomycetes	55.7511	7.51021	2.86142	2.62464	0.00867396	0.0243538
k__Fungi;p__Basidiomycota;c__Tremellomycetes;o__Filobasidiales;f__Filobasidiaceae;g__Filobasidium;s__Filobasidium_magnum	20.4994	6.06689	3.00228	2.02076	0.0433048	0.0810577
k__Fungi;p__Ascomycota;c__Dothideomycetes;o__Pleosporales;f__Pleosporaceae;g__Alternaria	109.826	-5.38246	2.36213	-2.27865	0.0226879	0.0515021
k__Fungi;p__Ascomycota;c__Saccharomycetes;o__Saccharomycetales;f__Saccharomycetales_fam_Incertae_sedis;g__Candida;s__Candida_subhashii	85.0333	-26.4822	3.00591	-8.81004	1.25107e-18	3.04426e-17
k__Fungi;p__Ascomycota;c__Dothideomycetes;o__Venturiales;f__Sympoventuriaceae;g__Scolecobasidium;s__Scolecobasidium_constrictum	59.6172	-26.1567	3.00706	-8.69843	3.3651e-18	6.14131e-17
k__Fungi;p__Ascomycota;c__Dothideomycetes;o__Capnodiales;f__Cladosporiaceae;g__Cladosporium;s__Cladosporium_sphaerospermum	85.7786	-26.6845	3.00589	-8.87741	6.84376e-19	2.49797e-17
k__Fungi;p__Ascomycota;c__Sordariomycetes;o__Hypocreales;f__Hypocreales_fam_Incertae_sedis;g__Acremonium	40.9732	-25.6716	3.00878	-8.53223	1.4355e-17	1.74652e-16
k__Fungi;p__Ascomycota;c__Dothideomycetes;o__Pleosporales;f__Cucurbitariaceae;g__Pyrenochaetopsis	30.3238	-25.2706	3.01067	-8.3937	4.71092e-17	4.91282e-16
k__Fungi;p__Mortierellomycota;c__Mortierellomycetes;o__Mortierellales;f__Mortierellaceae;g__Mortierella;s__Mortierella_polygonia	47.9851	-25.8065	3.00798	-8.57934	9.54167e-18	1.39308e-16
k__Fungi;p__Ascomycota;c__Dothideomycetes;o__Pleosporales;f__Didymellaceae;g__Stagonosporopsis	21.1834	-9.58337	2.67404	-3.58386	0.000338555	0.0014538
k__Fungi;p__Ascomycota;c__Orbiliomycetes;o__Orbiliales;f__Orbiliaceae;g__Duddingtonia;s__Duddingtonia_flagrans	19.4239	-23.7158	3.01465	-7.86685	3.63686e-15	2.9499e-14
k__Fungi;p__Ascomycota;c__Eurotiomycetes;o__Eurotiales;f__Aspergillaceae;g__Penicillium;s__Penicillium_thomii	9.83683	-8.49502	3.02462	-2.80863	0.00497531	0.0157912
k__Fungi;p__Rozellomycota;c__Rozellomycota_cls_Incertae_sedis;o__Rozellomycota_ord_Incertae_sedis;f__Rozellomycota_fam_Incertae_sedis;g__Rozellomycota_gen_Incertae_sedis;s__Rozellomycota_sp	23.5355	-24.9095	3.01275	-8.26803	1.36193e-16	1.24276e-15
k__Fungi;p__Ascomycota;c__Dothideomycetes;o__Pleosporales;f__Didymellaceae	14.6923	-9.05693	3.01809	-3.00088	0.00269202	0.0089326
k__Fungi;p__Ascomycota;c__Dothideomycetes;o__Venturiales;f__Sympoventuriaceae;g__Scolecobasidium;s__Scolecobasidium_sp	12.9384	-8.87729	2.9081	-3.05261	0.00226864	0.00788622
k__Fungi;p__Basidiomycota;c__Agaricomycetes;o__Agaricales;f__Bolbitiaceae;g__Conocybe;s__Conocybe_zeylanica	7.72797	-8.17668	3.02675	-2.70147	0.00690344	0.020158
k__Fungi;p__Ascomycota;c__Dothideomycetes;o__Capnodiales;f__Neodevriesiaceae;g__Neodevriesia;s__Neodevriesia_kalakoutskii	8.55121	-8.30368	3.02619	-2.74394	0.00607072	0.0184651
k__Fungi;p__Ascomycota;c__Sordariomycetes;o__Hypocreales;f__Nectriaceae;g__Fusarium;s__Fusarium_algeriense	4.39287	-7.46558	3.03101	-2.46307	0.0137753	0.0372444
k__Fungi;p__Ascomycota;c__Sordariomycetes;o__Sordariales;f__Chaetomiaceae;g__Mycothermus;s__Mycothermus_thermophilus	2.32041	-6.69752	3.03863	-2.20413	0.0275154	0.0573894
k__Fungi;p__Ascomycota;c__Sordariomycetes;o__Sordariales;f__Chaetomiaceae;g__Chaetomium;s__Chaetomium_cervicicola	3.15678	-7.06091	3.03453	-2.32686	0.019973	0.0470331
k__Fungi;p__Ascomycota;c__Sordariomycetes;o__Glomerellales;f__Plectosphaerellaceae;g__Lectera;s__Lectera_colletotrichoides	3.41668	-7.15314	3.03364	-2.35794	0.0183766	0.0462582
k__Fungi;p__Ascomycota;c__Leotiomycetes;o__Erysiphales;f__Erysiphaceae;g__Podosphaera;s__Podosphaera_sp	1.95714	-6.48869	3.04149	-2.13339	0.0328925	0.0666988
k__Fungi;p__Ascomycota;c__Sordariomycetes;o__Xylariales;f__Sporocadaceae;g__Robillarda;s__Robillarda_sessilis	3.6565	-7.23199	3.03292	-2.3845	0.0171025	0.0445886
k__Fungi;p__Ascomycota;c__Dothideomycetes;o__Pleosporales;f__Pleosporaceae;g__Bipolaris	3.17263	-7.06132	3.03452	-2.327	0.0199655	0.0470331
k__Fungi;p__Ascomycota;c__Sordariomycetes;o__Hypocreales;f__Niessliaceae;g__Niesslia;s__Niesslia_mucida	38.1864	-10.3671	3.00941	-3.44489	0.000571295	0.00231692
k__Fungi;p__Ascomycota;c__Pezizomycetes;o__Pezizales;f__Pyronemataceae	1.63794	-6.27852	3.0448	-2.06205	0.0392032	0.0753115
k__Fungi;p__Ascomycota;c__Orbiliomycetes;o__Orbiliales;f__Orbiliaceae;g__Orbiliaceae_gen_Incertae_sedis;s__Orbiliaceae_sp	2.68453	-6.85491	3.03673	-2.25733	0.0239873	0.0515021
k__Fungi;p__Ascomycota;c__Saccharomycetes;o__Saccharomycetales;f__Phaffomycetaceae;g__Cyberlindnera;s__Cyberlindnera_sp	2.68453	-6.85491	3.03673	-2.25733	0.0239873	0.0515021
k__Fungi;p__Ascomycota;c__Eurotiomycetes;o__Chaetothyriales;f__Trichomeriaceae;g__Knufia;s__Knufia_tsunedae	1.80755	-6.37428	3.04323	-2.09458	0.0362086	0.0714386
k__Fungi;p__Basidiomycota;c__Agaricomycetes;o__Trechisporales;f__Hydnodontaceae;g__Trechispora;s__Trechispora_sp	1.35494	-6.04873	3.049	-1.98384	0.0472734	0.0854458
Root Oc vs Aa
k_Fungi;p_Basidiomycota;c_Agaricomycetes;o_Agaricales;f_Bolbitiaceae;g_Conocybe;s_Conocybe_zeylanica;Conocybe zeylanica	287801	-30	2.75253	-10.8991	1.16e-27	1.28e-25
k_Fungi;p_Ascomycota;c_Dothideomycetes;o_Pleosporales;f_Pleosporales_fam_Incertae_sedis;g_Chalastospora;s_Chalastospora_gossypii;Chalastospora gossypii	9938.67	-30	3.11659	-9.62591	6.22e-22	2.28e-20
k_Fungi;p_Ascomycota;c_Dothideomycetes;o_Pleosporales;f_Phaeosphaeriaceae;g_Paraphoma;s_Paraphoma_radicina;Paraphoma radicina	1050.26	-29.6239	3.11697	-9.50405	2.02e-21	5.55e-20
k_Fungi;p_Ascomycota;c_Leotiomycetes;o_Helotiales;f_Helotiaceae;g_Meliniomyces;s_Meliniomyces_spMeliniomyces	625.975	-28.8984	2.902	-9.95811	2.32e-23	1.28e-21
k_Fungi;p_Ascomycota;c_Orbiliomycetes;o_Orbiliales;f_Orbiliaceae;g_Orbiliaceae_gen_Incertae_sedis;s_Orbiliaceae_spOrbiliaceae	368.855	-28.1903	3.11776	-9.04182	1.54e-19	3.39e-18
k_Fungi;p_Ascomycota;c_Eurotiomycetes;o_Eurotiales;f_Aspergillaceae;g_Penicillium;s_Penicillium_paxilli;Penicillium paxilli	194.104	-27.3089	3.11885	-8.75607	2.02e-18	3.71e-17
k_Fungi;p_Ascomycota;c_Sordariomycetes;o_Hypocreales;f_Hypocreales_fam_Incertae_sedis;g_Acremonium;s_Acremonium_camptosporum;Acremonium camptosporum	125.197	-26.6323	3.12009	-8.53573	1.39e-17	2.19e-16
k_Fungi;p_Ascomycota;c_Orbiliomycetes;o_Orbiliales;f_Orbiliaceae;g_Arthrobotrys;s_Arthrobotrys_sp;Arthrobotrys	83.3133	-26.1316	3.12181	-8.37067	5.73e-17	7.88e-16
k_Fungi;p_Ascomycota;c_Orbiliomycetes;o_Orbiliales;f_Orbiliaceae;g_Duddingtonia;s_Duddingtonia_flagrans;Duddingtonia flagrans	64.5005	-25.7996	3.12333	-8.26029	1.45e-16	1.78e-15
k_Fungi;p_Ascomycota;c_Sordariomycetes;o_Xylariales;Xylariales	33.1943	-24.9191	3.12917	-7.96348	1.67e-15	1.84e-14
k_Fungi;p_Ascomycota;c_Sordariomycetes;o_Hypocreales;f_Clavicipitaceae;g_Metacordyceps;s_Metacordycep;s_chlamydosporiaMetacordyceps chlamydosporia	29.5685	-24.7642	3.13059	-7.91038	2.57e-15	2.57e-14
k_Fungi;p_Ascomycota;c_Sordariomycetes;o_Hypocreales;f_Hypocreales_fam_Incertae_sedis;g_Emericellopsis;Emericellopsis	19.2464	-24.1974	3.13724	-7.71296	1.23e-14	1.13e-13
k_Fungi;p_Ascomycota;c_Sordariomycetes;o_Sordariales;Sordariales	16.2368	-23.9681	3.14008	-7.63296	2.29e-14	1.94e-13
k_Fungi;p_Basidiomycota;c_Agaricomycetes;o_Cantharellales;f_Ceratobasidiaceae;g_Ceratobasidiaceae_gen_Incertae_sedis;s_Ceratobasidiaceae_sp;Ceratobasidiaceae	1753.2	-16.001	2.51579	-6.36025	2.01e-10	1.58e-09
k_Fungi;p_Basidiomycota;c_Agaricomycetes;o_Tremellodendropsidales;f_Tremellodendropsidales_fam_Incertae_sedis;g_Tremellodendropsidales_gen_Incertae_sedis;s_Tremellodendropsidales_sp;Tremellodendropsidales	930.321	-15.0876	2.46353	-6.12439	9.1e-10	6.26e-09
k_Fungi;p_Ascomycota;c_Sordariomycetes;o_Hypocreales;f_Nectriaceae;g_Thelonectria;s_Thelonectria_blackeriella;Thelonectria blackeriella	430.163	-13.9601	2.50545	-5.57188	2.52e-08	1.63e-07
k_Fungi;p_Ascomycota;c_Sordariomycetes;o_Hypocreales;f_Nectriaceae;g_Fusarium;Fusarium	9092.63	-13.0722	2.12636	-6.1477	7.86e-10	5.76e-09
k_Fungi;p_Olpidiomycota;c_Olpidiomycetes;o_Olpidiales;f_Olpidiaceae;g_Olpidium;s_Olpidium_sp;Olpidium	231.487	-13.0688	3.1185	-4.19073	2.78e-05	0.000152933
k_Fungi;p_Ascomycota;c_Dothideomycetes;o_Pleosporales;f_Didymellaceae;g_Didymella;Didymella	178.393	-12.6903	3.11908	-4.0686	4.73e-05	0.000226204
k_Fungi;p_Ascomycota;c_Sordariomycetes;o_Hypocreales;f_Nectriaceae;g_Dactylonectria;s_Dactylonectria_macrodidyma;Dactylonectria macrodidyma	160.833	-12.5494	2.87681	-4.36225	1.29e-05	7.87e-05
k_Fungi;p_Ascomycota;c_Sordariomycetes;o_Magnaporthales;f_Magnaporthaceae;g_Arxiella;s_Arxiella_terrestris;Arxiella terrestris	109.288	-11.9651	3.1207	-3.83411	0.000126021	0.000554491
k_Fungi;p_Ascomycota;c_Sordariomycetes;o_Microascales;f_Microascaceae;Microascaceae	80.8407	-11.5641	2.78522	-4.15196	3.3e-05	0.000164819
k_Fungi;p_Ascomycota;c_Eurotiomycetes;o_Chaetothyriales;f_Trichomeriaceae;g_Knufia;s_Knufia_tsunedae;Knufia tsunedae	78.713	-11.5221	3.12216	-3.69042	0.000223885	0.000947208
k_Fungi;p_Ascomycota;c_Orbiliomycetes;o_Orbiliales;f_Orbiliaceae;g_Arthrobotrys;s_Arthrobotrys_musiformis;Arthrobotrys musiformis	69.3557	-11.3612	2.72474	-4.16966	3.05e-05	0.00015979
k_Fungi;p_Basidiomycota;c_Agaricomycetes;o_Sebacinales;f_Serendipitaceae;g_Serendipita;s_Serendipita_sp;Serendipita	69.1154	-11.3567	2.66638	-4.25924	2.05e-05	0.000118755
k_Fungi;p_Ascomycota;c_Sordariomycetes;o_Sordariales;f_Naviculisporaceae;g_Pseudorhypophila;s_Pseudorhypophila_marina;Pseudorhypophila marina	70.1534	-11.3245	2.79881	-4.04617	5.21e-05	0.000238622
k_Fungi;p_Ascomycota;c_Sordariomycetes;o_Glomerellales;f_Plectosphaerellaceae;g_Verticillium;s_Verticillium_nubilum;Verticillium nubilum	64.1119	-11.1653	3.12369	-3.57441	0.000351014	0.00143006
k_Fungi;p_Ascomycota;c_Dothideomycetes;o_Pleosporales;f_Didymellaceae;Didymellaceae	40.7985	-10.4772	3.12784	-3.34966	0.000809115	0.00287105
k_Fungi;p_Basidiomycota;c_Malasseziomycetes;o_Malasseziales;f_Malasseziaceae;g_Malassezia;Malassezia	36.8725	-10.3748	3.12862	-3.3161	0.000912832	0.00304277
k_Fungi;p_Ascomycota;c_Leotiomycetes;o_Helotiales;f_Ascocorticiaceae;g_Ascocorticiaceae_gen_Incertae_sedis;s_Ascocorticiaceae_sp;Ascocorticiaceae	34.2146	-10.3544	2.95669	-3.50204	0.000461714	0.00181388
k_Fungi;p_Ascomycota;c_Sordariomycetes;o_Phyllachorales;f_Phyllachorales_fam_Incertae_sedis;g_Phyllachorales_gen_Incertae_sedis;s_Phyllachorales_sp;Phyllachorales	30.7331	-10.1613	3.03169	-3.35168	0.000803234	0.00287105
k_Fungi;p_Ascomycota;c_Sordariomycetes;o_Hypocreales;f_Nectriaceae;g_Fusarium;s_Fusarium_equiseti;Fusarium equiseti	23.862	-9.7749	3.13437	-3.11862	0.001817	0.00571058
k_Fungi;p_Ascomycota;c_Eurotiomycetes;o_Eurotiales;f_Thermoascaceae;g_Byssochlamys;s_Byssochlamys_sp;Byssochlamys	17.8965	-9.35022	3.13984	-2.97793	0.00290201	0.00862761
k_Fungi;p_Ascomycota;c_Sordariomycetes;o_Sordariales;f_Podosporaceae;g_PodosporaPodospora	13.9195	-9.01761	3.14166	-2.87033	0.0041004	0.0114155
k_Fungi;p_Basidiomycota;c_Agaricomycetes;o_Sebacinales;f_Serendipitaceae;g_Serendipita;s_Serendipita_herbamans;Serendipita herbamans	12.7554	-9.00562	3.14174	-2.86645	0.00415108	0.0114155
k_Fungi;p_Ascomycota;c_Dothideomycetes;o_Pleosporales;f_Phaeosphaeriaceae;g_Paraphoma;s_Paraphoma_ledniceana;Paraphoma ledniceana	11.8608	-8.92215	2.94459	-3.03002	0.00244541	0.00747208
k_Fungi;p_Ascomycota;c_Dothideomycetes;o_Pleosporales;f_Pleosporales_fam_Incertae_sedis;g_Pseudorobillarda;s_Pseudorobillarda_phragmitis;Pseudorobillarda phragmitis	11.2351	-8.74792	3.14344	-2.78291	0.00538735	0.0141097
k_Fungi;p_Ascomycota;c_Dothideomycetes;o_Pleosporales;f_Phaeosphaeriaceae;Phaeosphaeriaceae	9.94248	-8.56863	3.1448	-2.7247	0.00643601	0.01609
k_Fungi;p_Chytridiomycota;c_Rhizophlyctidomycetes;o_Rhizophlyctidales;f_Rhizophlyctidales_fam_Incertae_sedis;g_Rhizophlyctidales_gen_Incertae_sedis;s_Rhizophlyctidales_sp;Rhizophlyctidales	9.94248	-8.56863	3.1448	-2.7247	0.00643601	0.01609
k_Fungi;p_Fungi_phy_Incertae_sedis;c_Fungi_cls_Incertae_sedis;o_Fungi_ord_Incertae_sedis;f_Fungi_fam_Incertae_sedis;g_Fungi_gen_Incertae_sedis;s_Fungi_spFungi	6.42077	-8.17245	2.8898	-2.82803	0.00468351	0.0125655
k_Fungi;p_Ascomycota;c_Sordariomycetes;o_Atractosporales;f_Conlariaceae;g_Conlarium;Conlarium	5.44421	-7.96534	3.15056	-2.52823	0.0114641	0.0280232
k_Fungi;p_Ascomycota;Ascomycota	604.938	-7.73499	2.47492	-3.12535	0.00177595	0.00571058
k_Fungi;p_Basidiomycota;c_Agaricomycetes;o_Auriculariales;f_Auriculariales_fam_Incertae_sedis;g_Oliveonia;s_Oliveonia_sp;Oliveonia	145.627	-7.7348	2.29531	-3.36983	0.000752141	0.00285295
k_Fungi;p_Basidiomycota;c_Malasseziomycetes;o_Malasseziales;f_Malasseziales_fam_Incertae_sedis;g_Malasseziales_gen_Incertae_sedis;s_Malasseziales_sp;Malasseziales	2.58389	-7.16449	3.15438	-2.27128	0.0231298	0.0530059
k_Fungi;p_Mucoromycota;c_Umbelopsidomycetes;o_GS23f__GS23_fam_Incertae_sedis;g_GS23_gen_Incertae_sedis;s_GS23_sp;Umbelopsidomycetes	2.4485	-7.11755	3.15455	-2.25628	0.0240532	0.053997
k_Fungi;p_Ascomycota;c_Pezizomycetes;o_PezizalesPezizales	2.37284	-7.0788	3.1547	-2.24389	0.0248394	0.0546467
k_Fungi;p_Glomeromycota;c_Glomeromycetes;o_Glomerales;f_Glomeraceae;g_Dominikia;s_Dominikia_spDominikia	2.20335	-7.00425	3.15499	-2.22005	0.0264151	0.0569737
k_Fungi;p_Ascomycota;c_Leotiomycetes;o_Thelebolales;f_Pseudeurotiaceae;g_Gymnostellatospora;s_Gymnostellatospora_japonica;Gymnostellatospora japonica	1.97724	-6.89885	2.91622	-2.36568	0.0179971	0.0421209
k_Fungi;p_Basidiomycota;c_Agaricomycetes;o_Trechisporales;f_Hydnodontaceae;g_Subulicystidium;s_Subulicystidium_sp;Subulicystidium	1.73361	-6.76461	3.15605	-2.14338	0.0320824	0.0655519
k_Fungi;p_Ascomycota;c_Sordariomycetes;o_Hypocreales;f_Hypocreales_fam_Incertae_sedis;g_Sarocladium;s_Sarocladium_strictum;Sarocladium strictum	1.6929	-6.74283	3.15615	-2.13641	0.032646	0.0655519
k_Fungi;p_Ascomycota;c_Dothideomycetes;o_Pleosporales;f_Periconiaceae;g_Periconia;s_Periconia_circinata;Periconia circinata	1.69872	-6.73785	3.15617	-2.13482	0.032776	0.0655519
k_Fungi;p_Ascomycota;c_Dothideomycetes;o_Venturiales;f_Sympoventuriaceae;g_Scolecobasidium;s_Scolecobasidium_constrictum;Scolecobasidium constrictum	1.3365	-6.51553	3.15734	-2.06362	0.0390542	0.0753678
k_Fungi;p_Basidiomycota;c_Tremellomycetes;o_Tremellales;f_Bulleribasidiaceae;g_Vishniacozyma;Vishniacozyma	1.3365	-6.51553	3.15734	-2.06362	0.0390542	0.0753678
k_Fungi;p_Ascomycota;c_Sordariomycetes;o_Microascales;f_Microascaceae;g_Microascaceae_gen_Incertae_sedis;s_Microascaceae_sp;Microascaceae	1.17603	-6.38525	3.15811	-2.02186	0.0431907	0.0819135
k_Fungi;p_Ascomycota;c_Orbiliomycetes;o_Orbiliales;f_Orbiliaceae;g_Arthrobotrys;s_Arthrobotrys_amerosporus;Arthrobotrys amerosporus	267.092	-6.27338	2.15507	-2.91099	0.00360288	0.0104294
k_Fungi;p_Ascomycota;c_Sordariomycetes;o_Hypocreales;f_Hypocreaceae;g_Trichoderma;s_Trichoderma_asperellum;Trichoderma asperellum	80.2724	-5.80866	2.36307	-2.4581	0.0139676	0.0334007
k_Fungi;p_Ascomycota;c_Sordariomycetes;o_Hypocreales;f_Nectriaceae;Nectriaceae	3082.8	-5.52016	2.53246	-2.17976	0.0292751	0.0619281
k_Fungi;p_Basidiomycota;c_Microbotryomycetes;o_Sporidiobolales;f_Sporidiobolaceae;g_Sporobolomyces;s_Sporobolomyces_ruberrimus;Sporobolomyces ruberrimus	2960.95	6.79851	2.04511	3.32427	0.000886496	0.00304277
Seed Oc vs Aa
k__Fungi;p__Ascomycota;c__Dothideomycetes;o__Pleosporales;f__Pleosporaceae;g__Alternaria	9617.67	-7.25979	2.1051	-3.44867	0.000563351	0.00237859
k__Fungi;p__Ascomycota;c__Saccharomycetes;o__Saccharomycetales;f__Eremotheciaceae;g__Eremothecium;s__Eremothecium_cymbalariae	9430.82	16.7832	2.59252	6.47369	9.56367e-11	4.54274e-10
k__Fungi;p__Ascomycota;c__Saccharomycetes;o__Saccharomycetales;f__Eremotheciaceae;g__Eremothecium;s__Eremothecium_coryli	571.148	26.6708	3.00323	8.8807	6.64385e-19	2.52466e-17
k__Fungi;p__Ascomycota;c__Dothideomycetes;o__Pleosporales;f__Pleosporaceae;g__Alternaria;s__Alternaria_infectoria	254.697	-26.174	3.00328	-8.71514	2.90411e-18	5.51781e-17
k__Fungi;p__Ascomycota;c__Dothideomycetes;o__Pleosporales;f__Pleosporaceae;g__Stemphylium	200.971	-24.5685	3.00331	-8.18047	2.8273e-16	2.68593e-15
k__Fungi;p__Basidiomycota;c__Tremellomycetes;o__Tremellales;f__Bulleribasidiaceae;g__Vishniacozyma;s__Vishniacozyma_victoriae	161.239	-25.5485	3.00334	-8.50668	1.78978e-17	2.26705e-16
k__Fungi;p__Ascomycota	74.9799	-6.0243	2.83717	-2.12335	0.0337249	0.0985805
k__Fungi;p__Ascomycota;c__Dothideomycetes;o__Pleosporales;f__Pleosporaceae;g__Stemphylium;s__Stemphylium_vesicarium	54.7827	-24.0723	3.00366	-8.01433	1.10737e-15	8.41598e-15
k__Fungi;p__Ascomycota;c__Dothideomycetes;o__Pleosporales;f__Pleosporales_fam_Incertae_sedis;g__Chalastospora;s__Chalastospora_gossypii	57.9694	-23.5757	3.00363	-7.84907	4.19135e-15	2.65452e-14
k__Fungi;p__Mortierellomycota;c__Mortierellomycetes;o__Mortierellales;f__Mortierellaceae	48.777	-8.91325	2.87197	-3.10354	0.00191223	0.00726647
k__Fungi;p__Ascomycota;c__Dothideomycetes;o__Capnodiales;f__Cladosporiaceae;g__Cladosporium	20.5743	-7.66794	3.00446	-2.55219	0.0107049	0.0369806
k__Fungi;p__Basidiomycota;c__Tremellomycetes;o__Tremellales;f__Bulleribasidiaceae;g__Vishniacozyma	13.6917	-22.1799	3.0051	-7.38073	1.57423e-13	8.54581e-13
k__Fungi;p__Basidiomycota;c__Tremellomycetes;o__Tremellales;f__Bulleribasidiaceae;g__Vishniacozyma;s__Vishniacozyma_dimennae	13.2113	-7.02865	3.00517	-2.33885	0.0193432	0.0612535
Supplementary Table 8 Differentially abundant fungal ASVs in root, leaf and seed between plant species Arabidopsis arenosa (Aa) and Odontarrhena chalcidica (Oc)
