# Supplementary material for: Regulation of plant Ni uptake by soil-borne microorganisms occurs independently of their Ni-solubilizing capabilities
Source: ISME J. 2025 Dec 1;19(1):wraf265. doi: 10.1093/ismejo/wraf265 (PMC12746290; doi:10.1093/ismejo/wraf265)
Supplement: Supplementary_Table_9_wraf265 [file supplementary_table_9_wraf265.xlsx]

## Sheet: Main text
Fig. 1 a
	pH	H2O	Organic matter	Fe	Ni	Zn	Mg	Mn	Ca	N	P	K
Serpentine vs calamine	0.0440862	5e-08	0.00285829	0.00624964	5.68e-08	2.05112e-05	0.000178058	0.0157018	8.89619e-11	1.71491e-13	0.00116666	0.000594225
Fig. 2 a				Fig. 2 b				Fig. 2 c				Fig. 2 d				Fig. 2 e				Fig. 2 f				Fig. 2 g		Fig. 2 h				Fig. 2 i
	Sterile soil	Sterile soil + I1			Sterile soil	Sterile soil + I1			Sterile soil	Sterile soil + I1			Sterile soil	Sterile soil + I1			Sterile soil	Sterile soil + I1			Sterile soil	Sterile soil + I1		P value = 0.000006136			Sterile soil	Sterile soil + soil extract			Sterile soil	Sterile soil + soil extract
Sterile soil + I1	0.0013			Sterile soil + I1	0.83754			Sterile soil + I1	0.22			Sterile soil + I1	0.52			Sterile soil + I1	0.00058			Sterile soil + I1	0.00058					Sterile soil + soil extract	0.04			Sterile soil + soil extract	0.57
Unsterile soil	3.2e-05	0.041		Unsterile soil	0.00084	0.00122		Unsterile soil	9e-08	2.7e-08		Unsterile soil	0.4	0.82		Unsterile soil	0.13776	2e-05		Unsterile soil	0.02305	6.8e-06				Unsterile soil	2.9e-07	2.8e-05		Unsterile soil	1.5e-08	9.7e-08
Fig. 2 j				Fig. 2 k				Fig. 2 l				Fig. 2 m		Fig. 2 n		Fig. 2 o
	Sterile soil	Sterile soil + soil extract			Sterile soil	Sterile soil + soil extract			Sterile soil	Sterile soil + soil extract		P value = 0.029		P value = 0.0001429		P value = 0.7124
Sterile soil + soil extract	0.23			Sterile soil + soil extract	0.041			Sterile soil + soil extract	0.098
Unsterile soil	0.99	0.25		Unsterile soil	0.01	0.605		Unsterile soil	0.679	0.059
Fig. 3 a										Fig. 3 b				Fig. 3 c		Fig. 3 e				Fig. 3 f
shoot	Sterile soil	Sterile soil + I1	Unsterile soil		root	Sterile soil	Sterile soil + I1	Unsterile soil			root	shoot		P value = 0.0059			Sterile soil	Sterile soil + soil extract		P value = 0.86
Sterile soil		0.97452	0.000191		Sterile soil		0.819838	0.00019		Sterile soil	0.0001	0.37				Sterile soil + soil extract	0.11
Sterile soil + I1	0.97452		0.000192		Sterile soil + I1	0.819838		0.00019		Sterile soil+ soil extract						Unsterile soil	7.1e-11	2.6e-12
Unsterile soil	0.000191	0.000192			Unsterile soil	0.00019	0.00019
Detailed P values for statistical tests

## Sheet: Supplementary material
Supplementary fig. 2 a					Supplementary fig. 2 b
	Sterile soil	Unsterile soil	Sterile soil + I1			Sterile soil	Unsterile soil	Sterile soil + I1
Sterile soil		0.12	0.7		Sterile soil		0.469	0.26
Unsterile soil	0.12		0.23		Unsterile soil	0.469		0.089
Sterile soil + I1	0.7	0.23			Sterile soil + I1	0.26	0.089
Supplementary fig. 3 a		Supplementary fig. 3 b		Supplementary fig. 3 c					Supplementary fig. 3 d					Supplementary fig. 3 e
P value = 0.004		P value = 0.000008			Sterile soil	Unsterile soil	Sterile soil + I1			Sterile soil	Unsterile soil	Sterile soil + I1			Sterile soil	Unsterile soil	Sterile soil + I1
				Sterile soil		0.001026	0.190703		Sterile soil		0.00062	0.12834		Sterile soil		0.000365	0.449037
				Unsterile soil	0.001026		0.0001		Unsterile soil	0.00062		4.4e-05		Unsterile soil	0.000365		0.001658
				Sterile soil + I1	0.190703	0.0001			Sterile soil + I1	0.12834	4.4e-05			Sterile soil + I1	0.449037	0.001658
Supplementary fig. 4 a		Supplementary fig. 4 b		Supplementary fig. 4 c
P value = 0.031		P value = 0.068			Sterile soil	Unsterile soil	Sterile soil + soil extract
				Sterile soil		0.066	0.077
				Unsterile soil	0.066		0.989
				Sterile soil + soil extract	0.077	0.989
Supplementary fig. 5 a
	0	11	27	58	100	171	278	435	665	1033	1599	1957
Sterile soil + soil extract	0.019	0.278	0.021	0.013	0.094	0.214	0.214	0.234	0.206	0.196	0.206	0.276
Unsterile soil	0.002	0.042	0.006	0.004	0.006	0.013	0.014	0.014	0.011	0.008	0.008	0.013
Supplementary fig. 5 b
	0	11	27	58	100	171	278	435	665	1033	1599	1957
Sterile soil + soil extract		0.369	0.021	0.014	0.96	0.217	0.245	0.235	0.206	0.199	0.208	0.267
Unsterile soil		0.033	0.007	0.004	0.007	0.014	0.015	0.015	0.011	0.009	0.008	0.013
Supplementary fig. 6 a					Supplementary fig. 6 b			Supplementary fig. 6 c
	Control	Soil extract	Sterile soil extract		P value = 0.0808565433				Control	Soil extract	Sterile soil extract
Control		0.000369128	0.837743					Control		0.277692	0.217515
Soil extract	0.000369128		0.00104126					Soil extract	0.277692		0.824233
Sterile soil extract	0.837743	0.00104126						Sterile soil extract	0.217515	0.824233
Supplementary fig. 7 a					Supplementary fig. 7 b					Supplementary fig. 7 c					Supplementary fig. 7 d
	Sterile soil	Unsterile soil	Sterile soil + soi extract			Sterile soil	Unsterile soil	Sterile soil + soi extract			Sterile soil	Unsterile soil	Sterile soil + soi extract			Sterile soil	Unsterile soil	Sterile soil + soi extract
Sterile soil		1.11022e-16	0.125		Sterile soil		1.2e-11	0.032		Sterile soil		0.811996	0.345194		Sterile soil		0.791385	0.750998
Unsterile soil	1.11022e-16		0		Unsterile soil	1.2e-11		1.7e-13		Unsterile soil	0.811996		0.240196		Unsterile soil	0.791385		0.5616
Sterile soil + soil extract	0.125	0			Sterile soil + soil extract	0.032	1.7e-13			Sterile soil + soil extract	0.345194	0.240196			Sterile soil + soil extract	0.750998	0.5616
Supplementary table 5
shoot	P 177.434 (ppm)	Zn 206.200 (ppm)	Fe 238.204 (ppm)	B 249.677 (ppm)	Mg 285.213 (ppm)	Al 308.215 (ppm)	Ca 317.933 (ppm)	Cu 324.752 (ppm)	Na 589.592_Rad (ppm)	K 766.490 (ppm)
Unsterile soil	0.017	0.999	0.699	0.377	0.119	0.914	0.998	0.462	0.046	0.0024
Sterile soil + I1	0.903	0.74	0.489	0.946	0.317	0.954	0.144	0.00084	0.227	0.873
root	P 177.434 (ppm)	Zn 206.200 (ppm)	Fe 238.204 (ppm)	B 249.677 (ppm)	Mg 285.213 (ppm)	Al 308.215 (ppm)	Ca 317.933 (ppm)	Cu 324.752 (ppm)	Na 589.592_Rad (ppm)	K 766.490 (ppm)
Unsterile soil	0.861	0.076	0.068	0.635	0.186	0.029	0.324	0.088	0.055	0.946
Sterile soil + I1	0.532	0.982	0.189	0.995	0.839	0.049	0.0019	0.874	0.923	0.037
Supplementary table 6
	Ni	Mn	Fe	Ca	Mg	K
Sterilized serpentine	0.0213677	7.57221e-08	0.728039	0.674827	0.949654	0.212681
Sterilized serpentine + garden soil	0.0365894	1.70536e-07	0.115673	0.70817	0.705544	0.678388
