# Supplementary material for: Regulation of plant Ni uptake by soil-borne microorganisms occurs independently of their Ni-solubilizing capabilities
Source: ISME J. 2025 Dec 1;19(1):wraf265. doi: 10.1093/ismejo/wraf265 (PMC12746290; doi:10.1093/ismejo/wraf265)
Supplement: Supplementary_Table_10_wraf265 [file supplementary_table_10_wraf265.xlsx]

## Sheet: List1
	Oc.root	Oc.leaf	Oc.seed	Aa.root	Aa.leaf	Aa.seed	Serp
iolG; myo-inositol 2-dehydrogenase / D-chiro-inositol 1-dehydrogenase [EC:1.1.1.18 1.1.1.369]	-0.0384718	-1.04804	-1.05897	0.708969	1.54964	0.602336	-0.715471
IDH3; isocitrate dehydrogenase (NAD+) [EC:1.1.1.41]	-0.479487	1.29924	1.22178	-0.821727	-0.891047	-0.894474	0.565714
fabG3; 3alpha(or 20beta)-hydroxysteroid dehydrogenase [EC:1.1.1.53]	-0.855588	-0.952156	-0.996307	0.843863	1.05094	1.2092	-0.29996
ribD2; 5-amino-6-(5-phosphoribosylamino)uracil reductase [EC:1.1.1.193]	-0.79494	-0.828872	-0.834167	0.27815	0.986634	1.65076	-0.45757
poxB; pyruvate dehydrogenase (quinone) [EC:1.2.5.1]	-0.501185	-0.885324	-0.933812	0.385128	1.30092	1.32985	-0.695568
spxB, poxL; pyruvate oxidase [EC:1.2.3.3]	-0.651542	-0.852344	-0.853075	0.326383	1.34224	1.33821	-0.64987
porA; pyruvate ferredoxin oxidoreductase alpha subunit [EC:1.2.7.1]	-0.401509	1.43951	1.47223	-0.655716	-0.681118	-0.678462	-0.494931
porC, porG; pyruvate ferredoxin oxidoreductase gamma subunit [EC:1.2.7.1]	-0.418769	1.44301	1.47384	-0.63296	-0.657617	-0.667058	-0.540447
iorA; indolepyruvate ferredoxin oxidoreductase, alpha subunit [EC:1.2.7.8]	-0.422065	1.43913	1.46841	-0.633043	-0.706139	-0.711334	-0.434953
mbtN, fadE14; acyl-ACP dehydrogenase [EC:1.3.99.-]	-0.803362	-0.820389	-0.832493	0.337732	1.2325	1.43369	-0.547675
pdxH, PNPO; pyridoxamine 5'-phosphate oxidase [EC:1.4.3.5]	0.0133501	-1.3691	-1.4176	0.502944	1.00559	0.793216	0.471603
LYS1; saccharopine dehydrogenase (NAD+, L-lysine forming) [EC:1.5.1.7]	-0.769389	-0.908509	-0.916098	0.241563	1.21317	1.45403	-0.314767
nuoA; NADH-quinone oxidoreductase subunit A [EC:7.1.1.2]	-0.288689	-1.26313	-1.30438	0.225549	0.459369	1.06775	1.10353
nuoB; NADH-quinone oxidoreductase subunit B [EC:7.1.1.2]	-0.280655	-1.25099	-1.2874	0.16698	0.428323	1.02523	1.19851
nuoH; NADH-quinone oxidoreductase subunit H [EC:7.1.1.2]	-0.291282	-1.25752	-1.29529	0.213914	0.433259	1.03023	1.16669
nuoI; NADH-quinone oxidoreductase subunit I [EC:7.1.1.2]	-0.275223	-1.2602	-1.29732	0.179913	0.457657	1.06705	1.12813
nuoK; NADH-quinone oxidoreductase subunit K [EC:7.1.1.2]	-0.314021	-1.34357	-1.2531	0.320966	0.529846	0.928417	1.13147
nuoL; NADH-quinone oxidoreductase subunit L [EC:7.1.1.2]	-0.258209	-1.26638	-1.3104	0.231631	0.427287	1.02246	1.15361
nuoM; NADH-quinone oxidoreductase subunit M [EC:7.1.1.2]	-0.288551	-1.25105	-1.2913	0.233905	0.388116	0.964341	1.24453
nuoN; NADH-quinone oxidoreductase subunit N [EC:7.1.1.2]	-0.27714	-1.26228	-1.30313	0.22072	0.437606	1.03703	1.1472
Predicted KEGG Orthology (KO) functions in root, leaf, and seed microbiota of Odontarrhena calcidica (O.c), Arabidopsis arenosa (A.a), and serpentine soil. Values represent Z-scores of mean relative abundance for each KO within each group, calculated by standardizing each row. Higher Z-scores indicate functions more abundant than the row mean, and lower Z-scores indicate functions less abundant t…
PICRUSt2-predicted functional profiles
