# Supplementary material for: Regulation of plant Ni uptake by soil-borne microorganisms occurs independently of their Ni-solubilizing capabilities
Source: ISME J. 2025 Dec 1;19(1):wraf265. doi: 10.1093/ismejo/wraf265 (PMC12746290; doi:10.1093/ismejo/wraf265)
Supplement: Supplementary_Table_11_wraf265 [file supplementary_table_11_wraf265.xlsx]

## Sheet: Supplementary Table 13 Funguild
group1	group2	P	y.position	cat
Aa.leaf	Aa.root	1	50.9109	Saprotroph-Symbiotroph
Aa.leaf	Aa.seed	1	50.9109	Saprotroph-Symbiotroph
Aa.root	Aa.seed	1	50.9109	Saprotroph-Symbiotroph
Aa.leaf	Oc.leaf	1	50.9109	Saprotroph-Symbiotroph
Aa.root	Oc.leaf	1	50.9109	Saprotroph-Symbiotroph
Aa.seed	Oc.leaf	1	50.9109	Saprotroph-Symbiotroph
Aa.leaf	Oc.root	1	50.9109	Saprotroph-Symbiotroph
Aa.root	Oc.root	1	50.9109	Saprotroph-Symbiotroph
Aa.seed	Oc.root	1	50.9109	Saprotroph-Symbiotroph
Oc.leaf	Oc.root	1	50.9109	Saprotroph-Symbiotroph
Aa.leaf	Oc.seed	1	50.9109	Saprotroph-Symbiotroph
Aa.root	Oc.seed	0.246254	50.9109	Saprotroph-Symbiotroph
Aa.seed	Oc.seed	1	50.9109	Saprotroph-Symbiotroph
Oc.leaf	Oc.seed	0.0852275	50.9109	Saprotroph-Symbiotroph
Oc.root	Oc.seed	0.849306	50.9109	Saprotroph-Symbiotroph
Aa.leaf	Serp	0.0583264	50.9109	Saprotroph-Symbiotroph
Aa.root	Serp	0.673684	50.9109	Saprotroph-Symbiotroph
Aa.seed	Serp	0.0394053	50.9109	Saprotroph-Symbiotroph
Oc.leaf	Serp	1	50.9109	Saprotroph-Symbiotroph
Oc.root	Serp	0.187658	50.9109	Saprotroph-Symbiotroph
Oc.seed	Serp	6.52259e-05	50.9109	Saprotroph-Symbiotroph
Aa.leaf	Aa.root	1	0.320149	Pathotroph-Symbiotroph
Aa.leaf	Aa.seed	1	0.320149	Pathotroph-Symbiotroph
Aa.root	Aa.seed	1	0.320149	Pathotroph-Symbiotroph
Aa.leaf	Oc.leaf	1	0.320149	Pathotroph-Symbiotroph
Aa.root	Oc.leaf	1	0.320149	Pathotroph-Symbiotroph
Aa.seed	Oc.leaf	1	0.320149	Pathotroph-Symbiotroph
Aa.leaf	Oc.root	0.305295	0.320149	Pathotroph-Symbiotroph
Aa.root	Oc.root	0.828795	0.320149	Pathotroph-Symbiotroph
Aa.seed	Oc.root	1	0.320149	Pathotroph-Symbiotroph
Oc.leaf	Oc.root	1	0.320149	Pathotroph-Symbiotroph
Aa.leaf	Oc.seed	1	0.320149	Pathotroph-Symbiotroph
Aa.root	Oc.seed	1	0.320149	Pathotroph-Symbiotroph
Aa.seed	Oc.seed	1	0.320149	Pathotroph-Symbiotroph
Oc.leaf	Oc.seed	1	0.320149	Pathotroph-Symbiotroph
Oc.root	Oc.seed	0.976913	0.320149	Pathotroph-Symbiotroph
Aa.leaf	Serp	0.00440913	0.320149	Pathotroph-Symbiotroph
Aa.root	Serp	0.018747	0.320149	Pathotroph-Symbiotroph
Aa.seed	Serp	0.0276335	0.320149	Pathotroph-Symbiotroph
Oc.leaf	Serp	0.232929	0.320149	Pathotroph-Symbiotroph
Oc.root	Serp	1	0.320149	Pathotroph-Symbiotroph
Oc.seed	Serp	0.0239234	0.320149	Pathotroph-Symbiotroph
Aa.leaf	Aa.root	0.638373	88.4141	Saprotroph
Aa.leaf	Aa.seed	1	88.4141	Saprotroph
Aa.root	Aa.seed	0.123959	88.4141	Saprotroph
Aa.leaf	Oc.leaf	1	88.4141	Saprotroph
Aa.root	Oc.leaf	1	88.4141	Saprotroph
Aa.seed	Oc.leaf	1	88.4141	Saprotroph
Aa.leaf	Oc.root	1	88.4141	Saprotroph
Aa.root	Oc.root	0.806062	88.4141	Saprotroph
Aa.seed	Oc.root	1	88.4141	Saprotroph
Oc.leaf	Oc.root	1	88.4141	Saprotroph
Aa.leaf	Oc.seed	1	88.4141	Saprotroph
Aa.root	Oc.seed	0.00161927	88.4141	Saprotroph
Aa.seed	Oc.seed	1	88.4141	Saprotroph
Oc.leaf	Oc.seed	0.416403	88.4141	Saprotroph
Oc.root	Oc.seed	1	88.4141	Saprotroph
Aa.leaf	Serp	1	88.4141	Saprotroph
Aa.root	Serp	1	88.4141	Saprotroph
Aa.seed	Serp	0.677205	88.4141	Saprotroph
Oc.leaf	Serp	1	88.4141	Saprotroph
Oc.root	Serp	1	88.4141	Saprotroph
Oc.seed	Serp	0.0175045	88.4141	Saprotroph
Aa.leaf	Aa.root	1	8.57422	Symbiotroph
Aa.leaf	Aa.seed	1	8.57422	Symbiotroph
Aa.root	Aa.seed	1	8.57422	Symbiotroph
Aa.leaf	Oc.leaf	1	8.57422	Symbiotroph
Aa.root	Oc.leaf	1	8.57422	Symbiotroph
Aa.seed	Oc.leaf	1	8.57422	Symbiotroph
Aa.leaf	Oc.root	1	8.57422	Symbiotroph
Aa.root	Oc.root	1	8.57422	Symbiotroph
Aa.seed	Oc.root	1	8.57422	Symbiotroph
Oc.leaf	Oc.root	1	8.57422	Symbiotroph
Aa.leaf	Oc.seed	1	8.57422	Symbiotroph
Aa.root	Oc.seed	1	8.57422	Symbiotroph
Aa.seed	Oc.seed	1	8.57422	Symbiotroph
Oc.leaf	Oc.seed	1	8.57422	Symbiotroph
Oc.root	Oc.seed	1	8.57422	Symbiotroph
Aa.leaf	Serp	0.0157323	8.57422	Symbiotroph
Aa.root	Serp	0.0157323	8.57422	Symbiotroph
Aa.seed	Serp	0.353973	8.57422	Symbiotroph
Oc.leaf	Serp	0.093955	8.57422	Symbiotroph
Oc.root	Serp	0.0397177	8.57422	Symbiotroph
Oc.seed	Serp	0.00173306	8.57422	Symbiotroph
Aa.leaf	Aa.root	1	91.4904	Pathotroph-Saprotroph-Symbiotroph
Aa.leaf	Aa.seed	1	91.4904	Pathotroph-Saprotroph-Symbiotroph
Aa.root	Aa.seed	0.416403	91.4904	Pathotroph-Saprotroph-Symbiotroph
Aa.leaf	Oc.leaf	1	91.4904	Pathotroph-Saprotroph-Symbiotroph
Aa.root	Oc.leaf	1	91.4904	Pathotroph-Saprotroph-Symbiotroph
Aa.seed	Oc.leaf	0.0545067	91.4904	Pathotroph-Saprotroph-Symbiotroph
Aa.leaf	Oc.root	0.955192	91.4904	Pathotroph-Saprotroph-Symbiotroph
Aa.root	Oc.root	1	91.4904	Pathotroph-Saprotroph-Symbiotroph
Aa.seed	Oc.root	0.00954831	91.4904	Pathotroph-Saprotroph-Symbiotroph
Oc.leaf	Oc.root	1	91.4904	Pathotroph-Saprotroph-Symbiotroph
Aa.leaf	Oc.seed	1	91.4904	Pathotroph-Saprotroph-Symbiotroph
Aa.root	Oc.seed	1	91.4904	Pathotroph-Saprotroph-Symbiotroph
Aa.seed	Oc.seed	0.115332	91.4904	Pathotroph-Saprotroph-Symbiotroph
Oc.leaf	Oc.seed	1	91.4904	Pathotroph-Saprotroph-Symbiotroph
Oc.root	Oc.seed	1	91.4904	Pathotroph-Saprotroph-Symbiotroph
Aa.leaf	Serp	1	91.4904	Pathotroph-Saprotroph-Symbiotroph
Aa.root	Serp	1	91.4904	Pathotroph-Saprotroph-Symbiotroph
Aa.seed	Serp	0.153438	91.4904	Pathotroph-Saprotroph-Symbiotroph
Oc.leaf	Serp	1	91.4904	Pathotroph-Saprotroph-Symbiotroph
Oc.root	Serp	1	91.4904	Pathotroph-Saprotroph-Symbiotroph
Oc.seed	Serp	1	91.4904	Pathotroph-Saprotroph-Symbiotroph
Aa.leaf	Aa.root	1	91.9333	Pathotroph-Saprotroph
Aa.leaf	Aa.seed	0.0996852	91.9333	Pathotroph-Saprotroph
Aa.root	Aa.seed	1	91.9333	Pathotroph-Saprotroph
Aa.leaf	Oc.leaf	1	91.9333	Pathotroph-Saprotroph
Aa.root	Oc.leaf	1	91.9333	Pathotroph-Saprotroph
Aa.seed	Oc.leaf	1	91.9333	Pathotroph-Saprotroph
Aa.leaf	Oc.root	1	91.9333	Pathotroph-Saprotroph
Aa.root	Oc.root	1	91.9333	Pathotroph-Saprotroph
Aa.seed	Oc.root	0.0339179	91.9333	Pathotroph-Saprotroph
Oc.leaf	Oc.root	1	91.9333	Pathotroph-Saprotroph
Aa.leaf	Oc.seed	1	91.9333	Pathotroph-Saprotroph
Aa.root	Oc.seed	1	91.9333	Pathotroph-Saprotroph
Aa.seed	Oc.seed	0.0545067	91.9333	Pathotroph-Saprotroph
Oc.leaf	Oc.seed	1	91.9333	Pathotroph-Saprotroph
Oc.root	Oc.seed	1	91.9333	Pathotroph-Saprotroph
Aa.leaf	Serp	1	91.9333	Pathotroph-Saprotroph
Aa.root	Serp	1	91.9333	Pathotroph-Saprotroph
Aa.seed	Serp	1	91.9333	Pathotroph-Saprotroph
Oc.leaf	Serp	1	91.9333	Pathotroph-Saprotroph
Oc.root	Serp	1	91.9333	Pathotroph-Saprotroph
Oc.seed	Serp	1	91.9333	Pathotroph-Saprotroph
Aa.leaf	Aa.root	1	78.9276	Pathotroph
Aa.leaf	Aa.seed	1	78.9276	Pathotroph
Aa.root	Aa.seed	1	78.9276	Pathotroph
Aa.leaf	Oc.leaf	1	78.9276	Pathotroph
Aa.root	Oc.leaf	1	78.9276	Pathotroph
Aa.seed	Oc.leaf	1	78.9276	Pathotroph
Aa.leaf	Oc.root	1	78.9276	Pathotroph
Aa.root	Oc.root	1	78.9276	Pathotroph
Aa.seed	Oc.root	1	78.9276	Pathotroph
Oc.leaf	Oc.root	1	78.9276	Pathotroph
Aa.leaf	Oc.seed	1	78.9276	Pathotroph
Aa.root	Oc.seed	1	78.9276	Pathotroph
Aa.seed	Oc.seed	1	78.9276	Pathotroph
Oc.leaf	Oc.seed	1	78.9276	Pathotroph
Oc.root	Oc.seed	1	78.9276	Pathotroph
Aa.leaf	Serp	0.329105	78.9276	Pathotroph
Aa.root	Serp	1	78.9276	Pathotroph
Aa.seed	Serp	0.39914	78.9276	Pathotroph
Oc.leaf	Serp	0.228321	78.9276	Pathotroph
Oc.root	Serp	1	78.9276	Pathotroph
Oc.seed	Serp	0.12586	78.9276	Pathotroph
The table reports pairwise comparisons of relative abundances of fungal Trophic Modes among sample groups, including leaves, roots, seeds, and serpentine soil. P values from Dunn’s post-hoc tests following Kruskal–Wallis analysis are shown, with the corresponding functional category and comparison groups.
