# Supplementary material for: Regulation of plant Ni uptake by soil-borne microorganisms occurs independently of their Ni-solubilizing capabilities
Source: ISME J. 2025 Dec 1;19(1):wraf265. doi: 10.1093/ismejo/wraf265 (PMC12746290; doi:10.1093/ismejo/wraf265)
Supplement: Supplementary_Table_12_wraf265 [file supplementary_table_12_wraf265.xlsx]

## Sheet: Sheet1
GO_ID	Term	Gene_ID	Gene_Name	gene_id	baseMean	log2FoldChange	lfcSE	pvalue	padj	Eminus	Eplus	norm_A15_Eminus	norm_A16_Eminus	norm_A17_Eminus	norm_A18_Eminus	norm_A20_Eminus	norm_A22_Eplus	norm_A23_Eplus	norm_A27_Eplus	norm_A28_Eplus	norm_A29_Eplus	Label
GO:0006950	response to stress	AT1G01690	PRD3	g1329	5894.01	0.397712	0.0523138	5.33856e-15	1.08726e-11	5069.48	6718.55	5153.12	5157.09	5135.18	5128.53	4773.46	6136.72	6731.63	6698.44	6832.7	7193.23	PRD3
GO:0006950	response to stress	AT1G09970	LRR XI-23	g928	9180.72	-0.306104	0.0402236	1.61895e-15	3.47611e-12	10173.1	8188.37	10191.9	10098.5	9917.21	9863.74	10794	8504.17	8281.85	7874.84	8168.16	8112.83	LRR XI-23
GO:0006950	response to stress	AT1G15960	NRAMP6	g1320	5025.17	-0.35152	0.041606	3.29522e-18	1.02552e-14	5644.42	4405.91	5718.55	5709.49	5621.08	5625.21	5547.79	4385.59	4568.56	4354.15	4616.07	4105.19	NRAMP6
GO:0006950	response to stress	AT1G16030	Hsp70b	g5191	84	7.76628	2.61798	2.68536e-05	0.0072283	0	167.99	0	0	0	0	0	38.41	549.32	0	17.51	234.73	Hsp70b_GC3
GO:0006950	response to stress	AT1G16030	Hsp70b	g19430	10.71	5.95191	1.94865	3.91666e-05	0.00986217	0	21.41	0	0	0	0	0	8.23	48.87	4.25	0	45.73	Hsp70b_GC1
GO:0006950	response to stress	AT1G16030	Hsp70b	g23432	5.48	4.65523	1.72374	7.32634e-05	0.0167569	0.18	10.79	0	0	0.89	0	0	5.49	28.35	14.86	2.19	3.05	Hsp70b_GC2
GO:0006950	response to stress	AT1G17980	PAPS1	g928	9180.72	-0.306104	0.0402236	1.61895e-15	3.47611e-12	10173.1	8188.37	10191.9	10098.5	9917.21	9863.74	10794	8504.17	8281.85	7874.84	8168.16	8112.83	PAPS1
GO:0006950	response to stress	AT1G20020	FNR2	g2538	1668.45	0.260135	0.0695377	1.31728e-05	0.00395514	1503.69	1833.21	1462.05	1569.38	1511.7	1479.51	1495.81	1982.48	1753.53	1839.98	1956.11	1633.95	FNR2
GO:0006950	response to stress	AT1G66200	GSR2	g5736	4902.93	0.480307	0.0670131	1.96667e-13	3.2815e-10	4070.16	5735.71	4087.64	3939.06	3834.13	3953.34	4536.61	5950.17	5412.09	6087.95	5951.52	5276.8	GSR2_GC4
GO:0006950	response to stress	AT1G66200	GSR2	g9279	865.17	0.405367	0.0841815	1.73525e-07	8.80278e-05	737.69	992.66	761.53	779.81	809.84	700.52	636.77	1040.62	1016.54	1032	940.29	933.83	GSR2_GC7
GO:0006950	response to stress	AT1G66200	GSR2	g122218	1077.93	-1.00954	0.242749	1.92426e-07	9.57739e-05	1503.14	652.72	1557.92	1739.2	1521.44	1832.64	864.51	815.67	708.64	697.56	385.31	656.42	GSR2_GC1
GO:0006950	response to stress	AT1G66200	GSR2	g84123	124.37	-1.2339	0.434689	7.39186e-06	0.00238209	186.37	62.38	181.94	196.17	231	232.55	90.19	60.35	88.95	50.96	26.27	85.36	GSR2_GC6
GO:0006950	response to stress	AT1G66200	GSR2	g372	4458.33	0.170496	0.0434169	1.98457e-05	0.00561876	4171.77	4744.88	4230.35	4225.02	4211.17	4185.89	4006.43	4668.15	4450.29	4717.26	5025.46	4863.23	GSR2_GC3
GO:0006950	response to stress	AT1G66200	GSR2	g15811	4.37	4.92777	1.72808	5.8048e-05	0.0137362	0	8.73	0	0	0	0	0	20.12	10.75	1.06	7.66	4.06	GSR2_GC2
GO:0006950	response to stress	AT1G66200	GSR2	g61258	1569.63	-0.699692	0.254135	0.000156654	0.0317179	2062.53	1076.73	2640.84	2224.26	2095.85	2467.13	884.55	882.42	1173.91	1059.6	1285.1	982.6	GSR2_GC5
GO:0006950	response to stress	AT1G72360	ERF73	g11757	717.7	1.04001	0.242604	8.49999e-08	4.70866e-05	429.57	1005.84	465.2	458.71	423.95	400.98	399	1100.97	810.3	1643.56	849.44	624.92	ERF73
GO:0006950	response to stress	AT1G74310	HSP101	g4162	49.52	8.71157	1.06276	3.77095e-17	1.024e-13	0	99.03	0	0	0	0	0	133.51	167.14	58.4	112.75	23.37	HSP101
GO:0006950	response to stress	AT2G29480	GSTU2	g1382	2629.04	-0.602767	0.0740884	7.70117e-17	2.00289e-13	3187.78	2070.31	3201.91	3453.02	3072.96	3144.68	3066.31	2202.85	1881.57	2231.75	2185.98	1849.37	GSTU2
GO:0006950	response to stress	AT2G29490	GSTU1	g1382	2629.04	-0.602767	0.0740884	7.70117e-17	2.00289e-13	3187.78	2070.31	3201.91	3453.02	3072.96	3144.68	3066.31	2202.85	1881.57	2231.75	2185.98	1849.37	GSTU1
GO:0006950	response to stress	AT2G35980	YLS9	g8020	10523.4	-0.478073	0.0615842	2.26263e-15	4.80234e-12	12294.3	8752.56	12123.5	11784	11790	11671.5	14102.7	8880.91	8582.91	8849.51	8946.44	8503.03	YLS9
GO:0006950	response to stress	AT2G38120	AUX1	g1134	3726.89	-0.332499	0.094063	2.87187e-05	0.00763756	4198.11	3255.67	4253.23	3988.84	4028.84	4107.42	4612.22	3021.27	2797.43	3334.89	3352.86	3771.9	AUX1
GO:0006950	response to stress	AT4G24890	PAP24	g1174	652.99	-0.459441	0.0735311	8.96284e-11	9.42138e-08	760.08	545.9	789.85	768.1	790.37	719.66	732.42	582.49	559.1	557.41	554.98	475.55	PAP24
GO:0006950	response to stress	AT5G13740	ZIF1	g4271	386.28	1.05461	0.224201	1.07864e-08	7.59247e-06	232.2	540.37	167.78	182.51	220.38	208.62	381.69	526.71	521.95	560.59	598.76	493.84	ZIF1_GC2
GO:0006950	response to stress	AT5G13740	ZIF1	g11731	378.28	-0.637646	0.163956	7.81901e-06	0.00249794	473.19	283.36	515.31	493.85	469.09	520.6	367.12	327.36	294.21	321.7	283.51	190.02	ZIF1_GC1
GO:0006950	response to stress	AT5G43350	PHT1;1	g560	1465.42	0.707321	0.141081	4.36428e-08	2.60522e-05	1076.49	1854.34	1187.51	1040.4	1109.88	1108.2	936.47	1956.87	2305.78	1371.75	1580.65	2056.66	PHT1;1
GO:0006950	response to stress	AT5G43360	PHT1;3	g6321	374.43	1.07179	0.135946	1.20676e-17	3.4282e-14	234.16	514.71	259.29	209.84	208.88	283.27	209.52	601.69	442.78	493.7	551.7	483.68	PHT1;3_GC5
GO:0006950	response to stress	AT5G43360	PHT1;3	g560	1465.42	0.707321	0.141081	4.36428e-08	2.60522e-05	1076.49	1854.34	1187.51	1040.4	1109.88	1108.2	936.47	1956.87	2305.78	1371.75	1580.65	2056.66	PHT1;3_GC4
GO:0006950	response to stress	AT5G43360	PHT1;3	g33945	4175.35	0.684577	0.140813	1.05261e-07	5.63434e-05	3098.64	5252.06	3130	3239.28	3270.34	3346.61	2506.98	6422.02	4492.32	5077.18	6216.42	4052.35	PHT1;3_GC3
GO:0006950	response to stress	AT5G43360	PHT1;3	g11661	2552.39	1.0072	0.234547	1.09744e-07	5.84975e-05	1555.32	3549.47	1734.41	1687.47	1665.7	1606.79	1082.23	2905.13	5131.56	3559.98	4080.79	2069.87	PHT1;3_GC1
GO:0006950	response to stress	AT5G43360	PHT1;3	g96566	44.16	3.22707	0.719929	8.59401e-07	0.000361484	7.99	80.32	2.18	8.78	3.54	18.18	7.29	29.26	78.2	21.23	93.04	179.86	PHT1;3_GC8
GO:0006950	response to stress	AT5G43360	PHT1;3	g14278	1580.99	-0.233909	0.0632194	1.90299e-05	0.00542555	1721.95	1440.03	1708.27	1765.55	1811.74	1781.92	1542.27	1412.79	1362.55	1458.81	1500.74	1465.27	PHT1;3_GC2
GO:0006950	response to stress	AT5G43360	PHT1;3	g80798	155.21	0.891609	0.311035	3.66521e-05	0.0093523	94.04	216.37	102.41	106.38	89.39	110.05	61.95	219.46	184.74	149.7	149.96	378	PHT1;3_GC6
GO:0006950	response to stress	AT5G43360	PHT1;3	g85271	22.48	3.45515	1.22186	4.53159e-05	0.0111126	2.98	41.97	8.72	0	6.2	0	0	31.09	36.17	56.27	70.06	16.26	PHT1;3_GC7
GO:0006950	response to stress	AT5G43370	PHT1;2	g44825	10.89	6.57692	1.12673	1.89225e-09	1.56686e-06	0	21.78	0	0	0	0	0	18.29	24.44	4.25	27.37	34.55	PHT1;2_GC1
GO:0006950	response to stress	AT5G43370	PHT1;2	g74782	53.86	2.96074	0.563447	3.17004e-08	1.9621e-05	11.8	95.91	0	20.5	14.16	13.4	10.93	64.92	80.15	71.14	87.57	175.79	PHT1;2_GC4
GO:0006950	response to stress	AT5G43370	PHT1;2	g560	1465.42	0.707321	0.141081	4.36428e-08	2.60522e-05	1076.49	1854.34	1187.51	1040.4	1109.88	1108.2	936.47	1956.87	2305.78	1371.75	1580.65	2056.66	PHT1;2_GC2
GO:0006950	response to stress	AT5G43370	PHT1;2	g63025	27.76	5.00706	0.996812	2.172e-07	0.00010629	1.53	54	7.63	0	0	0	0	78.64	31.28	76.44	61.3	22.36	PHT1;2_GC3
GO:0006950	response to stress	AT5G45110	NPR3	g1940	1337.43	-0.571385	0.06384	7.95521e-20	2.99788e-16	1605.07	1069.8	1523.06	1655.26	1664.82	1651.77	1530.42	1088.17	1022.4	1182.77	1062.89	992.77	NPR3_GC1
GO:0006950	response to stress	AT5G45110	NPR3	g39	6600.92	-0.138574	0.0354871	3.71529e-05	0.00944528	6940.91	6260.93	6946.37	6819.18	7090.3	7011.89	6836.8	6514.37	6396.37	5988.15	6344.5	6061.25	NPR3_GC2
GO:0006950	response to stress	AT5G51060	RHD2	g719	1270.65	0.393759	0.0787609	6.59147e-08	3.75275e-05	1089.52	1451.78	1067.67	1080.41	1098.37	1122.55	1078.58	1537.15	1429.02	1626.57	1244.6	1421.58	RHD2
GO:0006950	response to stress	AT5G57090	EIR1	g189	5828	0.186687	0.0267343	4.85893e-13	7.31429e-10	5439.66	6216.34	5447.28	5393.27	5342.29	5455.82	5559.63	6194.33	6369	6173.95	6226.28	6118.16	EIR1
GO:0006950	response to stress	AT5G63140	PAP29	g3963	21.01	7.58319	0.974238	1.81676e-15	3.88578e-12	0	42.01	0	0	0	0	0	52.12	41.05	55.21	38.31	23.37	PAP29
GO:0006811	ion transport	AT3G08040	FRD3	g2809	1927.07	0.446906	0.142349	0.000129886	0.027162	1585.74	2268.39	1633.09	1551.81	1543.56	1496.74	1703.51	2875.87	2283.3	2065.06	1648.52	2469.21	FRD3
GO:0006811	ion transport	AT2G38460	IREG1	g15009	34.4	8.21751	1.04799	8.70471e-16	1.92883e-12	0	68.8	0	0	0	0	0	96.93	63.53	122.1	35.03	26.42	IREG1
GO:0006811	ion transport	AT1G01580	FRO2	g45467	568.06	1.77771	0.171173	7.62221e-28	6.49602e-24	253.58	882.54	287.62	237.16	235.43	289.97	217.72	801.04	612.86	983.16	1071.65	943.99	FRO2_GC9
GO:0006811	ion transport	AT1G01580	FRO2	g124507	148.43	2.43266	0.239058	9.45665e-25	6.0214e-21	46.27	250.59	55.56	52.7	36.29	43.06	43.73	265.18	293.23	164.57	333.86	196.11	FRO2_GC2
GO:0006811	ion transport	AT1G01580	FRO2	g109859	216.88	1.56151	0.165735	1.38564e-24	8.62464e-21	107.6	326.16	112.21	107.36	101.78	110.05	106.58	281.64	371.43	241.01	368.89	367.84	FRO2_GC1
GO:0006811	ion transport	AT1G01580	FRO2	g36190	333.09	1.82248	0.193878	2.13046e-23	1.1348e-19	144.88	521.3	153.61	147.37	138.96	137.81	146.67	508.42	566.92	360.99	731.22	438.97	FRO2_GC7
GO:0006811	ion transport	AT1G01580	FRO2	g27490	1903.06	1.66414	0.188755	8.46153e-22	3.97234e-18	894.91	2911.21	932.57	961.34	930.21	922.54	727.86	3205.07	4215.7	2309.26	2258.23	2567.78	FRO2_GC5
GO:0006811	ion transport	AT1G01580	FRO2	g33362	88.02	2.96863	0.585732	7.10534e-08	4.01232e-05	19.26	156.78	34.86	8.78	3.54	17.23	31.88	80.47	240.45	66.89	181.71	214.4	FRO2_GC6
GO:0006811	ion transport	AT1G01580	FRO2	g133866	37.2	3.15217	0.872114	7.72662e-06	0.00247297	6.74	67.67	10.89	2.93	6.2	0	13.66	76.81	71.35	48.84	129.17	12.19	FRO2_GC3
GO:0006811	ion transport	AT1G01580	FRO2	g43336	929.93	0.923079	0.340874	4.48424e-05	0.0110355	544.94	1314.91	616.63	623.65	624.86	617.26	242.32	883.34	1941.2	1492.79	1535.77	721.46	FRO2_GC8
GO:0006811	ion transport	AT1G01580	FRO2	g13554	9.28	5.32489	2.37327	0.000143962	0.0295696	0	18.56	0	0	0	0	0	3.66	63.53	4.25	0	21.34	FRO2_GC4
GO:0006811	ion transport	AT1G01590	FRO1	g6634	369.36	1.58187	0.168966	2.81372e-24	1.73188e-20	181.23	557.49	153.61	178.6	153.12	188.53	232.3	516.65	722.33	537.23	526.52	484.7	FRO1_GC3
GO:0006811	ion transport	AT1G01590	FRO1	g42448	77.69	2.88028	0.536666	1.64832e-08	1.1068e-05	18.11	137.26	39.22	10.74	15.93	20.1	4.55	65.84	147.59	158.2	236.44	78.24	FRO1_GC1
GO:0006811	ion transport	AT1G01590	FRO1	g51263	100.6	1.33798	0.411458	1.28168e-06	0.000511898	49.52	151.68	67.55	43.92	61.95	26.8	47.37	80.47	184.74	147.58	228.78	116.86	FRO1_GC2
GO:0006811	ion transport	AT4G19680	IRT2	g22671	186.5	0.803636	0.253236	2.92449e-05	0.00772541	122.15	250.85	113.3	156.16	108.86	134.94	97.47	253.3	294.21	258	320.73	128.03	IRT2
GO:0006811	ion transport	AT4G19690	IRT1	g45205	335.22	1.79418	0.201187	1.27867e-21	5.85401e-18	147.49	522.94	106.77	170.8	142.5	140.68	176.73	381.32	585.49	615.8	605.33	426.78	IRT1_GC5
GO:0006811	ion transport	AT4G19690	IRT1	g104788	1029.41	1.19928	0.162494	1.51922e-16	3.75709e-13	600.98	1457.84	569.79	504.58	602.73	559.84	767.94	1757.53	1188.57	1330.35	1741.56	1271.19	IRT1_GC1
GO:0006811	ion transport	AT4G19690	IRT1	g56197	321.01	2.25214	0.286848	4.22968e-16	9.84488e-13	110.18	531.84	110.03	116.14	113.29	133.98	77.43	369.43	720.37	310.02	799.08	460.31	IRT1_GC6
GO:0006811	ion transport	AT4G19690	IRT1	g27846	302.65	0.736358	0.171949	1.02618e-06	0.000421395	215.97	389.33	236.41	222.52	211.53	253.6	155.78	477.33	363.61	356.74	298.83	450.15	IRT1_GC4
GO:0006811	ion transport	AT4G19690	IRT1	g87791	34.06	1.25749	0.449597	7.98337e-06	0.0025402	16.79	51.32	13.07	16.59	29.21	10.53	14.58	76.81	41.05	37.16	55.83	45.73	IRT1_GC10
GO:0006811	ion transport	AT4G19690	IRT1	g76450	1585.56	0.54051	0.152918	3.47855e-05	0.00895021	1248.07	1923.05	1238.71	1291.22	1279.81	1290.98	1139.62	1611.22	2481.72	1681.78	2345.8	1494.74	IRT1_GC9
GO:0006811	ion transport	AT4G19690	IRT1	g115858	606.48	0.781561	0.255641	4.60059e-05	0.0112568	400.27	812.68	351.89	375.75	434.57	457.44	381.69	404.18	1082.03	817.53	1129.66	630	IRT1_GC2
GO:0006811	ion transport	AT4G19690	IRT1	g64842	104.41	1.04211	0.434003	5.27098e-05	0.0126623	55.49	153.34	87.16	32.21	23.9	62.2	71.97	100.59	189.62	186.86	113.84	175.79	IRT1_GC7
GO:0006811	ion transport	AT4G19690	IRT1	g71741	313.17	0.658814	0.221277	0.000113266	0.0241791	224.46	401.88	260.38	279.13	242.51	218.19	122.07	460.87	351.88	316.4	429.1	451.16	IRT1_GC8
GO:0006811	ion transport	AT4G19690	IRT1	g25041	12.2	1.60135	0.857046	0.00011576	0.0246452	4.39	20	3.27	6.83	4.43	2.87	4.55	21.95	34.21	7.43	12.04	24.39	IRT1_GC3
GO:0006811	ion transport	AT5G23980	FRO4	g8486	10.47	6.60526	0.992073	1.00593e-11	1.22932e-08	0	20.94	0	0	0	0	0	21.03	21.5	12.74	22.99	26.42	FRO4_GC2
GO:0006811	ion transport	AT5G23980	FRO4	g8233	38.89	1.53483	0.582822	1.09101e-05	0.00334649	16.58	61.2	25.06	17.57	7.08	8.61	24.6	47.55	41.05	76.44	95.23	45.73	FRO4_GC1
GO:0006811	ion transport	AT4G16370	OPT3	g7137	31.15	8.10608	1.01278	2.49102e-16	6.07899e-13	0	62.3	0	0	0	0	0	100.59	56.69	74.32	22.99	56.9	OPT3_GC3
GO:0006811	ion transport	AT4G16370	OPT3	g1147	2119.25	0.692603	0.0973431	1.20389e-13	2.07115e-10	1594.71	2643.78	1593.87	1638.67	1540.02	1587.65	1613.32	2409.51	3005.63	2716.96	2947.85	2138.97	OPT3_GC1
GO:0006811	ion transport	AT4G16370	OPT3	g16082	5.39	4.76981	2.17594	0.000163712	0.0328825	0	10.79	0	0	0	0	0	20.12	7.82	8.49	17.51	0	OPT3_GC2
GO:0006811	ion transport	AT4G18910	NIP1;2	g93369	143.35	0.895368	0.169534	2.56718e-09	2.06526e-06	95.27	191.43	96.96	70.27	87.62	97.61	123.89	222.21	169.1	177.31	203.6	184.94	NIP1;2
GO:0006811	ion transport	AT5G43360	PHT1;3	g6321	374.43	1.07179	0.135946	1.20676e-17	3.4282e-14	234.16	514.71	259.29	209.84	208.88	283.27	209.52	601.69	442.78	493.7	551.7	483.68	PHT1;3_GC5
GO:0006811	ion transport	AT5G43360	PHT1;3	g560	1465.42	0.707321	0.141081	4.36428e-08	2.60522e-05	1076.49	1854.34	1187.51	1040.4	1109.88	1108.2	936.47	1956.87	2305.78	1371.75	1580.65	2056.66	PHT1;3_GC4
GO:0006811	ion transport	AT5G43360	PHT1;3	g33945	4175.35	0.684577	0.140813	1.05261e-07	5.63434e-05	3098.64	5252.06	3130	3239.28	3270.34	3346.61	2506.98	6422.02	4492.32	5077.18	6216.42	4052.35	PHT1;3_GC3
GO:0006811	ion transport	AT5G43360	PHT1;3	g11661	2552.39	1.0072	0.234547	1.09744e-07	5.84975e-05	1555.32	3549.47	1734.41	1687.47	1665.7	1606.79	1082.23	2905.13	5131.56	3559.98	4080.79	2069.87	PHT1;3_GC1
GO:0006811	ion transport	AT5G43360	PHT1;3	g96566	44.16	3.22707	0.719929	8.59401e-07	0.000361484	7.99	80.32	2.18	8.78	3.54	18.18	7.29	29.26	78.2	21.23	93.04	179.86	PHT1;3_GC8
GO:0006811	ion transport	AT5G43360	PHT1;3	g14278	1580.99	-0.233909	0.0632194	1.90299e-05	0.00542555	1721.95	1440.03	1708.27	1765.55	1811.74	1781.92	1542.27	1412.79	1362.55	1458.81	1500.74	1465.27	PHT1;3_GC2
GO:0006811	ion transport	AT5G43360	PHT1;3	g80798	155.21	0.891609	0.311035	3.66521e-05	0.0093523	94.04	216.37	102.41	106.38	89.39	110.05	61.95	219.46	184.74	149.7	149.96	378	PHT1;3_GC6
GO:0006811	ion transport	AT5G43360	PHT1;3	g85271	22.48	3.45515	1.22186	4.53159e-05	0.0111126	2.98	41.97	8.72	0	6.2	0	0	31.09	36.17	56.27	70.06	16.26	PHT1;3_GC7
GO:0006811	ion transport	AT5G43370	PHT1;2	g44825	10.89	6.57692	1.12673	1.89225e-09	1.56686e-06	0	21.78	0	0	0	0	0	18.29	24.44	4.25	27.37	34.55	PHT1;2_GC1
GO:0006811	ion transport	AT5G43370	PHT1;2	g74782	53.86	2.96074	0.563447	3.17004e-08	1.9621e-05	11.8	95.91	0	20.5	14.16	13.4	10.93	64.92	80.15	71.14	87.57	175.79	PHT1;2_GC4
GO:0006811	ion transport	AT5G43370	PHT1;2	g560	1465.42	0.707321	0.141081	4.36428e-08	2.60522e-05	1076.49	1854.34	1187.51	1040.4	1109.88	1108.2	936.47	1956.87	2305.78	1371.75	1580.65	2056.66	PHT1;2_GC2
GO:0006811	ion transport	AT5G43370	PHT1;2	g63025	27.76	5.00706	0.996812	2.172e-07	0.00010629	1.53	54	7.63	0	0	0	0	78.64	31.28	76.44	61.3	22.36	PHT1;2_GC3
GO:0006811	ion transport	AT5G14040	PHT3;1	g66945	71.21	1.35416	0.330896	3.27367e-08	2.01723e-05	36.27	106.16	44.67	34.16	33.63	30.62	38.26	109.73	85.04	78.57	175.14	82.31	PHT3;1
GO:0006875	cellular metal ion homeostasis	AT1G01580	FRO2	g45467	568.06	1.77771	0.171173	7.62221e-28	6.49602e-24	253.58	882.54	287.62	237.16	235.43	289.97	217.72	801.04	612.86	983.16	1071.65	943.99	FRO2_GC9
GO:0006875	cellular metal ion homeostasis	AT1G01580	FRO2	g124507	148.43	2.43266	0.239058	9.45665e-25	6.0214e-21	46.27	250.59	55.56	52.7	36.29	43.06	43.73	265.18	293.23	164.57	333.86	196.11	FRO2_GC2
GO:0006875	cellular metal ion homeostasis	AT1G01580	FRO2	g109859	216.88	1.56151	0.165735	1.38564e-24	8.62464e-21	107.6	326.16	112.21	107.36	101.78	110.05	106.58	281.64	371.43	241.01	368.89	367.84	FRO2_GC1
GO:0006875	cellular metal ion homeostasis	AT1G01580	FRO2	g36190	333.09	1.82248	0.193878	2.13046e-23	1.1348e-19	144.88	521.3	153.61	147.37	138.96	137.81	146.67	508.42	566.92	360.99	731.22	438.97	FRO2_GC7
GO:0006875	cellular metal ion homeostasis	AT1G01580	FRO2	g27490	1903.06	1.66414	0.188755	8.46153e-22	3.97234e-18	894.91	2911.21	932.57	961.34	930.21	922.54	727.86	3205.07	4215.7	2309.26	2258.23	2567.78	FRO2_GC5
GO:0006875	cellular metal ion homeostasis	AT1G01580	FRO2	g33362	88.02	2.96863	0.585732	7.10534e-08	4.01232e-05	19.26	156.78	34.86	8.78	3.54	17.23	31.88	80.47	240.45	66.89	181.71	214.4	FRO2_GC6
GO:0006875	cellular metal ion homeostasis	AT1G01580	FRO2	g133866	37.2	3.15217	0.872114	7.72662e-06	0.00247297	6.74	67.67	10.89	2.93	6.2	0	13.66	76.81	71.35	48.84	129.17	12.19	FRO2_GC3
GO:0006875	cellular metal ion homeostasis	AT1G01580	FRO2	g43336	929.93	0.923079	0.340874	4.48424e-05	0.0110355	544.94	1314.91	616.63	623.65	624.86	617.26	242.32	883.34	1941.2	1492.79	1535.77	721.46	FRO2_GC8
GO:0006875	cellular metal ion homeostasis	AT1G01580	FRO2	g13554	9.28	5.32489	2.37327	0.000143962	0.0295696	0	18.56	0	0	0	0	0	3.66	63.53	4.25	0	21.34	FRO2_GC4
GO:0006875	cellular metal ion homeostasis	AT2G41240	BHLH100	g40793	36.62	3.09704	0.451373	4.14421e-12	5.37642e-09	7.56	65.68	10.89	7.81	6.2	2.87	10.02	45.72	106.54	56.27	84.29	35.56	BHLH100
GO:0006875	cellular metal ion homeostasis	AT3G08040	FRD3	g2809	1927.07	0.446906	0.142349	0.000129886	0.027162	1585.74	2268.39	1633.09	1551.81	1543.56	1496.74	1703.51	2875.87	2283.3	2065.06	1648.52	2469.21	FRD3
GO:0006875	cellular metal ion homeostasis	AT3G09390	MT2A	g159690	20.49	5.28754	1.76323	4.55982e-05	0.0111719	0.65	40.33	3.27	0	0	0	0	34.75	0	27.6	100.71	38.61	MT2A
GO:0006875	cellular metal ion homeostasis	AT3G15353	MT3	g6226	53.03	8.87	0.980889	2.19321e-20	8.86826e-17	0	106.05	0	0	0	0	0	173.74	135.86	87.06	63.49	70.11	MT3
GO:0006875	cellular metal ion homeostasis	AT3G18290	BTS	g966	1041.25	0.262364	0.0883758	0.000238607	0.044913	932.85	1149.66	916.23	900.83	954.11	872.78	1020.28	1179.61	1282.4	1199.75	1025.67	1060.85	BTS
GO:0006875	cellular metal ion homeostasis	AT3G56970	bHLH38	g53851	13.96	2.32663	1.30006	0.000212239	0.0407105	2.99	24.93	3.27	0	8.85	1.91	0.91	17.37	34.21	30.79	37.22	5.08	bHLH38
GO:0010039	response to iron ion	AT5G67330	NRAMP4	g6783	2880.56	0.518386	0.087228	5.95564e-10	5.39966e-07	2343.38	3417.75	2203.97	2282.82	2248.96	2158.98	2822.17	3240.73	3697.66	3532.37	3441.53	3176.44	NRAMP4
GO:0010043	response to zinc ion	AT5G01600	FER1	g25954	1392.34	-0.513578	0.171437	0.0001819	0.0358342	1685.71	1098.97	1643.99	1746.03	1739.16	1796.28	1503.09	1331.41	926.61	953.43	1475.57	807.83	FER1
GO:0010043	response to zinc ion	AT5G13740	ZIF1	g4271	386.28	1.05461	0.224201	1.07864e-08	7.59247e-06	232.2	540.37	167.78	182.51	220.38	208.62	381.69	526.71	521.95	560.59	598.76	493.84	ZIF1_GC2
GO:0010043	response to zinc ion	AT5G13740	ZIF1	g11731	378.28	-0.637646	0.163956	7.81901e-06	0.00249794	473.19	283.36	515.31	493.85	469.09	520.6	367.12	327.36	294.21	321.7	283.51	190.02	ZIF1_GC1
GO:0010043	response to zinc ion	AT5G13750	ZIFL1	g11731	378.28	-0.637646	0.163956	7.81901e-06	0.00249794	473.19	283.36	515.31	493.85	469.09	520.6	367.12	327.36	294.21	321.7	283.51	190.02	ZIFL1
GO:0010043	response to zinc ion	AT2G19110	HMA4	g2524	4572.17	-0.386543	0.0890465	1.3498e-06	0.000534481	5222.84	3921.5	4892.74	4894.55	5159.08	4873.97	6293.87	3780.24	3710.36	3822.22	4150.85	4143.8	HMA4
GO:0010043	response to zinc ion	AT2G33770	PHO2	g1351	1206.04	0.63804	0.0765234	1.1734e-17	3.35364e-14	934.63	1477.45	899.89	916.45	927.55	867.99	1061.28	1449.37	1340.07	1451.38	1579.56	1566.88	PHO2_GC1
GO:0010043	response to zinc ion	AT2G33770	PHO2	g49452	9.2	-6.22356	1.20905	9.42166e-08	5.12695e-05	18.41	0	17.43	48.8	7.08	10.53	8.2	0	0	0	0	0	PHO2_GC2
GO:0010043	response to zinc ion	AT2G33770	PHO2	g6741	4207.09	-0.508265	0.158027	9.79445e-05	0.0213528	5063.72	3350.47	4745.67	4698.37	4420.93	4432.8	7020.82	3356.86	3795.4	3393.28	2582.24	3624.56	PHO2_GC3
GO:0010043	response to zinc ion	AT2G35980	YLS9	g8020	10523.4	-0.478073	0.0615842	2.26263e-15	4.80234e-12	12294.3	8752.56	12123.5	11784	11790	11671.5	14102.7	8880.91	8582.91	8849.51	8946.44	8503.03	YLS9
GO:0000041	transition metal ion transport	AT1G01580	FRO2	g45467	568.06	1.77771	0.171173	7.62221e-28	6.49602e-24	253.58	882.54	287.62	237.16	235.43	289.97	217.72	801.04	612.86	983.16	1071.65	943.99	FRO2_GC9
GO:0000041	transition metal ion transport	AT1G01580	FRO2	g124507	148.43	2.43266	0.239058	9.45665e-25	6.0214e-21	46.27	250.59	55.56	52.7	36.29	43.06	43.73	265.18	293.23	164.57	333.86	196.11	FRO2_GC2
GO:0000041	transition metal ion transport	AT1G01580	FRO2	g109859	216.88	1.56151	0.165735	1.38564e-24	8.62464e-21	107.6	326.16	112.21	107.36	101.78	110.05	106.58	281.64	371.43	241.01	368.89	367.84	FRO2_GC1
GO:0000041	transition metal ion transport	AT1G01580	FRO2	g36190	333.09	1.82248	0.193878	2.13046e-23	1.1348e-19	144.88	521.3	153.61	147.37	138.96	137.81	146.67	508.42	566.92	360.99	731.22	438.97	FRO2_GC7
GO:0000041	transition metal ion transport	AT1G01580	FRO2	g27490	1903.06	1.66414	0.188755	8.46153e-22	3.97234e-18	894.91	2911.21	932.57	961.34	930.21	922.54	727.86	3205.07	4215.7	2309.26	2258.23	2567.78	FRO2_GC5
GO:0000041	transition metal ion transport	AT1G01580	FRO2	g33362	88.02	2.96863	0.585732	7.10534e-08	4.01232e-05	19.26	156.78	34.86	8.78	3.54	17.23	31.88	80.47	240.45	66.89	181.71	214.4	FRO2_GC6
GO:0000041	transition metal ion transport	AT1G01580	FRO2	g133866	37.2	3.15217	0.872114	7.72662e-06	0.00247297	6.74	67.67	10.89	2.93	6.2	0	13.66	76.81	71.35	48.84	129.17	12.19	FRO2_GC3
GO:0000041	transition metal ion transport	AT1G01580	FRO2	g43336	929.93	0.923079	0.340874	4.48424e-05	0.0110355	544.94	1314.91	616.63	623.65	624.86	617.26	242.32	883.34	1941.2	1492.79	1535.77	721.46	FRO2_GC8
GO:0000041	transition metal ion transport	AT1G01580	FRO2	g13554	9.28	5.32489	2.37327	0.000143962	0.0295696	0	18.56	0	0	0	0	0	3.66	63.53	4.25	0	21.34	FRO2_GC4
GO:0000041	transition metal ion transport	AT1G80830	NRAMP1	g8408	2779.26	0.380095	0.0843001	6.18363e-07	0.000269724	2391.98	3166.54	2297.66	2524.86	2364.02	2459.47	2313.85	2829.24	3322.32	3021.68	3694.39	2965.09	NRAMP1
GO:0000041	transition metal ion transport	AT2G38460	IREG1	g15009	34.4	8.21751	1.04799	8.70471e-16	1.92883e-12	0	68.8	0	0	0	0	0	96.93	63.53	122.1	35.03	26.42	IREG1
GO:0000041	transition metal ion transport	AT4G16370	OPT3	g7137	31.15	8.10608	1.01278	2.49102e-16	6.07899e-13	0	62.3	0	0	0	0	0	100.59	56.69	74.32	22.99	56.9	OPT3_GC3
GO:0000041	transition metal ion transport	AT4G16370	OPT3	g1147	2119.25	0.692603	0.0973431	1.20389e-13	2.07115e-10	1594.71	2643.78	1593.87	1638.67	1540.02	1587.65	1613.32	2409.51	3005.63	2716.96	2947.85	2138.97	OPT3_GC1
GO:0000041	transition metal ion transport	AT4G16370	OPT3	g16082	5.39	4.76981	2.17594	0.000163712	0.0328825	0	10.79	0	0	0	0	0	20.12	7.82	8.49	17.51	0	OPT3_GC2
GO:0000041	transition metal ion transport	AT4G19680	IRT2	g22671	186.5	0.803636	0.253236	2.92449e-05	0.00772541	122.15	250.85	113.3	156.16	108.86	134.94	97.47	253.3	294.21	258	320.73	128.03	IRT2
GO:0000041	transition metal ion transport	AT4G19690	IRT1	g45205	335.22	1.79418	0.201187	1.27867e-21	5.85401e-18	147.49	522.94	106.77	170.8	142.5	140.68	176.73	381.32	585.49	615.8	605.33	426.78	IRT1_GC5
GO:0000041	transition metal ion transport	AT4G19690	IRT1	g104788	1029.41	1.19928	0.162494	1.51922e-16	3.75709e-13	600.98	1457.84	569.79	504.58	602.73	559.84	767.94	1757.53	1188.57	1330.35	1741.56	1271.19	IRT1_GC1
GO:0000041	transition metal ion transport	AT4G19690	IRT1	g56197	321.01	2.25214	0.286848	4.22968e-16	9.84488e-13	110.18	531.84	110.03	116.14	113.29	133.98	77.43	369.43	720.37	310.02	799.08	460.31	IRT1_GC6
GO:0000041	transition metal ion transport	AT4G19690	IRT1	g27846	302.65	0.736358	0.171949	1.02618e-06	0.000421395	215.97	389.33	236.41	222.52	211.53	253.6	155.78	477.33	363.61	356.74	298.83	450.15	IRT1_GC4
GO:0000041	transition metal ion transport	AT4G19690	IRT1	g87791	34.06	1.25749	0.449597	7.98337e-06	0.0025402	16.79	51.32	13.07	16.59	29.21	10.53	14.58	76.81	41.05	37.16	55.83	45.73	IRT1_GC10
GO:0000041	transition metal ion transport	AT4G19690	IRT1	g76450	1585.56	0.54051	0.152918	3.47855e-05	0.00895021	1248.07	1923.05	1238.71	1291.22	1279.81	1290.98	1139.62	1611.22	2481.72	1681.78	2345.8	1494.74	IRT1_GC9
GO:0000041	transition metal ion transport	AT4G19690	IRT1	g115858	606.48	0.781561	0.255641	4.60059e-05	0.0112568	400.27	812.68	351.89	375.75	434.57	457.44	381.69	404.18	1082.03	817.53	1129.66	630	IRT1_GC2
GO:0000041	transition metal ion transport	AT4G19690	IRT1	g64842	104.41	1.04211	0.434003	5.27098e-05	0.0126623	55.49	153.34	87.16	32.21	23.9	62.2	71.97	100.59	189.62	186.86	113.84	175.79	IRT1_GC7
GO:0000041	transition metal ion transport	AT4G19690	IRT1	g71741	313.17	0.658814	0.221277	0.000113266	0.0241791	224.46	401.88	260.38	279.13	242.51	218.19	122.07	460.87	351.88	316.4	429.1	451.16	IRT1_GC8
GO:0000041	transition metal ion transport	AT4G19690	IRT1	g25041	12.2	1.60135	0.857046	0.00011576	0.0246452	4.39	20	3.27	6.83	4.43	2.87	4.55	21.95	34.21	7.43	12.04	24.39	IRT1_GC3
GO:0000041	transition metal ion transport	AT5G03570	IREG2	g9279	865.17	0.405367	0.0841815	1.73525e-07	8.80278e-05	737.69	992.66	761.53	779.81	809.84	700.52	636.77	1040.62	1016.54	1032	940.29	933.83	IREG2
GO:0000041	transition metal ion transport	AT5G67330	NRAMP4	g6783	2880.56	0.518386	0.087228	5.95564e-10	5.39966e-07	2343.38	3417.75	2203.97	2282.82	2248.96	2158.98	2822.17	3240.73	3697.66	3532.37	3441.53	3176.44	NRAMP4
GO:0015675	nickel cation transport	AT4G19690	IRT1	g104788	1029.41	1.19928	0.162494	1.51922e-16	3.75709e-13	600.98	1457.84	569.79	504.58	602.73	559.84	767.94	1757.53	1188.57	1330.35	1741.56	1271.19	IRT1_GC1
GO:0015676	nickel cation transport	AT4G19690	IRT1	g115858	606.48	0.781561	0.255641	4.60059e-05	0.0112568	400.27	812.68	351.89	375.75	434.57	457.44	381.69	404.18	1082.03	817.53	1129.66	630	IRT1_GC2
GO:0015677	nickel cation transport	AT4G19690	IRT1	g25041	12.2	1.60135	0.857046	0.00011576	0.0246452	4.39	20	3.27	6.83	4.43	2.87	4.55	21.95	34.21	7.43	12.04	24.39	IRT1_GC3
GO:0015678	nickel cation transport	AT4G19690	IRT1	g27846	302.65	0.736358	0.171949	1.02618e-06	0.000421395	215.97	389.33	236.41	222.52	211.53	253.6	155.78	477.33	363.61	356.74	298.83	450.15	IRT1_GC4
GO:0015679	nickel cation transport	AT4G19690	IRT1	g45205	335.22	1.79418	0.201187	1.27867e-21	5.85401e-18	147.49	522.94	106.77	170.8	142.5	140.68	176.73	381.32	585.49	615.8	605.33	426.78	IRT1_GC5
GO:0015680	nickel cation transport	AT4G19690	IRT1	g56197	321.01	2.25214	0.286848	4.22968e-16	9.84488e-13	110.18	531.84	110.03	116.14	113.29	133.98	77.43	369.43	720.37	310.02	799.08	460.31	IRT1_GC6
GO:0015681	nickel cation transport	AT4G19690	IRT1	g64842	104.41	1.04211	0.434003	5.27098e-05	0.0126623	55.49	153.34	87.16	32.21	23.9	62.2	71.97	100.59	189.62	186.86	113.84	175.79	IRT1_GC7
GO:0015682	nickel cation transport	AT4G19690	IRT1	g71741	313.17	0.658814	0.221277	0.000113266	0.0241791	224.46	401.88	260.38	279.13	242.51	218.19	122.07	460.87	351.88	316.4	429.1	451.16	IRT1_GC8
GO:0015683	nickel cation transport	AT4G19690	IRT1	g76450	1585.56	0.54051	0.152918	3.47855e-05	0.00895021	1248.07	1923.05	1238.71	1291.22	1279.81	1290.98	1139.62	1611.22	2481.72	1681.78	2345.8	1494.74	IRT1_GC9
GO:0015684	nickel cation transport	AT4G19690	IRT1	g87791	34.06	1.25749	0.449597	7.98337e-06	0.0025402	16.79	51.32	13.07	16.59	29.21	10.53	14.58	76.81	41.05	37.16	55.83	45.73	IRT1_GC10
GO:0015685	nickel cation transport	AT1G58080	ATP-PRT1	g9279	237.08	1.77347	0.271998	1.11603e-13	1.93198e-10	103.83	370.33	92.6	69.29	83.2	91.87	182.19	418.81	315.71	396.02	377.65	343.45	ATP-PRT1
Supplementary Table 12 Expression levels of genes classified into selected GO terms for Odontarrhena chalcidica
