# Supplementary material for: Regulation of plant Ni uptake by soil-borne microorganisms occurs independently of their Ni-solubilizing capabilities
Source: ISME J. 2025 Dec 1;19(1):wraf265. doi: 10.1093/ismejo/wraf265 (PMC12746290; doi:10.1093/ismejo/wraf265)
Supplement: Supplementary_Table_13_wraf265 [file supplementary_table_13_wraf265.xlsx]

## Sheet: Sheet1
GO_ID	Term	Gene_ID	Gene_Name	baseMean	log2FoldChange	lfcSE	pvalue	padj	Eminus	Eplus	A1_Eminus	A2_Eminus	A3_Eminus	A6_Eminus	A7_Eminus	A8_Eplus	A10_Eplus	A11_Eplus	A12_Eplus	A14_Eplus
GO:0006950	response to stress	AT1G30850	RSH4	12.92	-1.52553	0.604175	9.81457e-06	0.00286589	21.2	4.63	12.4697	25.4653	14.95	23.6068	29.532	1.8273	2.77567	6.10099	3.75719	8.69359
GO:0006950	response to stress	AT1G46768	RAP2.1	166.38	-0.63225	0.197123	1.36296e-05	0.00377223	209.52	123.25	225.495	222.242	179.4	217.001	203.443	136.134	107.326	82.7991	167.195	122.797
GO:0006950	response to stress	AT1G69310	WRKY57	772.58	-0.446672	0.0761298	1.86286e-10	1.99372e-07	899.45	645.71	958.092	966.523	877.781	884.346	810.489	620.37	685.591	609.227	653.751	659.626
GO:0006950	response to stress	AT1G70460	PERK13	71.19	-0.591705	0.259399	0.000210774	0.0380438	90.83	51.55	71.701	118.066	71.5466	105.323	87.5022	48.4236	60.1396	37.4775	63.8723	47.8148
GO:0006950	response to stress	AT2G01180	PAP1	406.94	-0.579299	0.160938	4.15497e-06	0.00136226	501.29	312.59	390.719	497.73	596.934	515.717	505.325	220.19	321.978	359.087	340.026	321.663
GO:0006950	response to stress	AT2G01890	PAP8	2458.52	-0.357899	0.0604845	2.55952e-10	2.64607e-07	2779.8	2137.24	2708.01	2728.26	2814.88	2877.3	2770.54	2068.51	2222.39	1953.19	2321.94	2120.15
GO:0006950	response to stress	AT2G02990	RNS1	79.18	-1.34768	0.263122	3.67514e-09	3.13286e-06	117.75	40.6	61.3096	163.209	106.786	126.206	131.253	49.3372	34.2333	46.1932	31.9361	41.2946
GO:0006950	response to stress	AT2G16430	PAP10	869.65	-0.330913	0.107013	0.000104434	0.0210381	988.61	750.69	1005.89	1194.55	926.902	977.866	837.833	742.799	793.843	737.348	668.78	810.678
GO:0006950	response to stress	AT2G19990	PR-1-LIKE	123.05	-1.30385	0.324859	4.30543e-07	0.000197959	184.4	61.71	100.797	297.481	218.911	135.285	169.535	84.9697	89.7468	43.5785	41.3291	48.9015
GO:0006950	response to stress	AT2G31570	GPX2	3081.63	-0.593899	0.0987447	2.30807e-11	3.06415e-08	3749.23	2414.04	3674.42	3737.61	3445.98	3939.61	3948.54	2110.54	2466.65	2144.93	2933.43	2414.65
GO:0006950	response to stress	AT2G43350	GPX3	811.66	-0.254012	0.0723904	4.0778e-05	0.00963704	892.3	731.02	803.259	937.585	875.645	898.874	946.117	727.267	732.778	693.769	772.103	729.175
GO:0006950	response to stress	AT3G04720	PR4	7201.28	-0.256603	0.072701	3.74903e-05	0.00896471	7922.82	6479.74	8655.04	7835.2	7203.78	8496.63	7423.46	6197.3	6520.98	6280.53	7057.88	6341.98
GO:0006950	response to stress	AT3G09220	LAC7	7199.42	-0.52808	0.199232	0.000105981	0.0213143	8877.45	5521.39	8556.32	8265.8	10100.9	8000.88	9463.36	3043.38	7052.06	6229.98	5100.39	6181.14
GO:0006950	response to stress	AT3G11050	FER2	175.81	-0.61681	0.162519	1.70873e-06	0.000634755	218.48	133.13	289.922	178.257	197.554	213.369	213.287	145.271	119.354	135.965	139.016	126.057
GO:0006950	response to stress	AT3G49110	PRXCA	111.57	-0.729176	0.28294	6.97242e-05	0.0150571	147.27	75.87	196.398	172.469	107.854	174.327	85.3146	85.8833	57.3639	70.5971	74.2045	91.2827
GO:0006950	response to stress	AT3G49120	PRXCB	1769.08	-0.720824	0.354817	0.000251657	0.0437334	2397.16	1141	3457.24	3096.35	1377.54	2709.33	1345.35	1084.51	1176.89	1305.61	931.784	1206.24
GO:0006950	response to stress	AT3G56090	FER3	829.06	-1.00351	0.150429	9.18174e-13	1.66468e-09	1121.88	536.24	1329.07	1144.78	805.166	1290.2	1040.18	660.571	579.191	443.629	510.978	486.841
GO:0006950	response to stress	AT4G01720	WRKY47	282.95	-0.339726	0.120568	0.000216762	0.0388074	324.17	241.73	283.687	337.994	317.154	312.336	369.697	257.65	229.456	271.058	203.828	246.681
GO:0006950	response to stress	AT4G02270	RHS13	187.41	-1.56097	0.249546	2.11347e-12	3.49293e-09	287.64	87.19	197.438	347.254	253.083	275.11	365.322	53.9055	74.9432	87.1569	142.773	77.1556
GO:0006950	response to stress	AT4G11600	GPX6	5070.58	-0.397729	0.0808976	4.86601e-08	2.94809e-05	5829.1	4312.07	5423.3	6171.86	5840.12	5808.18	5902.02	4039.26	4490.11	3817.47	5003.64	4209.87
GO:0006950	response to stress	AT4G19660	NPR4	881.44	-0.323865	0.099333	6.48668e-05	0.0141847	997.59	765.29	926.918	1007.04	1115.91	908.861	1029.24	641.384	850.281	792.257	806.857	735.695
GO:0006950	response to stress	AT4G22070	WRKY31	804.87	-0.760655	0.162843	3.31103e-08	2.08936e-05	1033.26	576.48	1042.26	875.079	1259.01	933.376	1056.59	396.525	714.273	640.603	527.885	603.118
GO:0006950	response to stress	AT4G35090	CAT2	2857.2	-0.372767	0.107073	2.32155e-05	0.00598739	3286.61	2427.8	3620.38	3665.84	2870.41	3440.23	2836.16	2037.44	2374.13	2520.58	2677	2529.84
GO:0006950	response to stress	AT4G39640	GGT1	864.94	-0.445091	0.151888	7.84371e-05	0.0167158	1029.59	700.28	919.644	964.208	1219.5	944.271	1100.34	489.718	653.209	806.202	744.863	807.417
GO:0006950	response to stress	AT5G01600	FER1	5324.63	-1.76849	0.140956	6.62602e-39	8.04885e-34	8296.21	2353.05	10094.3	6648.75	7733.44	8349.54	8655.06	2973.94	2016.06	2094.38	2697.66	1983.23
GO:0006950	response to stress	AT5G13750	ZIFL1	1413.67	-0.962915	0.0942365	8.96868e-26	1.45261e-21	1879.13	948.22	2008.67	1872.85	2047.09	1706.04	1760.98	775.691	1043.65	943.91	1010.68	967.162
GO:0006950	response to stress	AT5G19790	RAP2.11	42.33	-1.25814	0.322629	7.16742e-07	0.000302835	62.84	21.83	29.0961	83.3409	58.7323	70.8204	72.1893	15.5321	19.4297	21.7892	26.3003	26.0808
GO:0006950	response to stress	AT5G22410	RHS18	86.32	-1.87973	0.322617	6.47797e-12	9.71483e-09	139.97	32.67	83.1316	155.107	155.908	147.088	158.598	21.014	16.654	34.8628	58.2365	32.601
GO:0006950	response to stress	AT5G57090	EIR1	1131.44	-0.824058	0.14148	8.78347e-11	1.02101e-07	1466.81	796.07	1707.32	1248.96	1417.05	1480.87	1479.88	557.328	758.684	946.524	860.397	857.406
GO:0006950	response to stress	AT5G67030	ABA1	1788.95	-0.251929	0.0869347	0.000291545	0.0491874	1974.19	1603.72	2079.33	2259.46	1696.83	1926.68	1908.64	1514.84	1696.86	1567.95	1575.2	1663.74
GO:0006950	response to stress	AT5G67400	RHS19	459.34	-1.31559	0.20594	3.30053e-12	5.20684e-09	670.38	248.3	455.146	905.175	652.462	660.99	678.142	153.494	232.231	264.086	342.844	248.854
GO:0006811	ion transport	AT1G80830	NRAMP1	3958.55	-0.917199	0.090779	2.34226e-25	3.34731e-21	5203.93	2713.18	4808.13	4731.91	5845.46	4813.06	5821.08	2434.88	2852.47	2984.25	2590.58	2703.71
GO:0006811	ion transport	AT2G32270	ZIP3	2602.98	-0.668422	0.136452	1.0181e-08	7.45009e-06	3251.6	1954.36	3072.75	3296.6	3309.3	3028.93	3550.4	1331.19	2227.94	2246.03	1917.11	2049.51
GO:0006811	ion transport	AT2G40300	FER4	442.61	-0.466732	0.123621	4.22153e-06	0.00138222	524.71	360.52	611.017	449.115	483.74	576.55	503.137	409.316	386.744	302.435	360.69	343.397
GO:0006811	ion transport	AT3G11050	FER2	175.81	-0.61681	0.162519	1.70873e-06	0.000634755	218.48	133.13	289.922	178.257	197.554	213.369	213.287	145.271	119.354	135.965	139.016	126.057
GO:0006811	ion transport	AT3G56090	FER3	829.06	-1.00351	0.150429	9.18174e-13	1.66468e-09	1121.88	536.24	1329.07	1144.78	805.166	1290.2	1040.18	660.571	579.191	443.629	510.978	486.841
GO:0006811	ion transport	AT5G01600	FER1	5324.63	-1.76849	0.140956	6.62602e-39	8.04885e-34	8296.21	2353.05	10094.3	6648.75	7733.44	8349.54	8655.06	2973.94	2016.06	2094.38	2697.66	1983.23
GO:0006811	ion transport	AT5G17860	CAX7	50.9	-2.31491	0.278093	6.5216e-20	4.16948e-16	85.89	15.9	107.032	77.5533	88.6324	86.2556	70.0017	15.5321	17.5793	6.97255	18.786	20.6473
GO:0006811	ion transport	AT5G59520	ZIP2	264.27	-0.933123	0.173971	1.68109e-09	1.52394e-06	353.77	174.77	377.21	295.166	358.801	350.47	387.197	134.307	203.549	238.81	135.259	161.918
GO:0006811	ion transport	AT1G08090	NRT2:1	2742.79	0.822045	0.457714	0.00028276	0.0480726	1541.55	3944.02	665.053	1857.81	2222.22	1172.17	1790.51	3377.77	5559.67	4701.25	1999.77	4081.64
GO:0006811	ion transport	AT1G08100	NRT2.2	1606.04	0.902025	0.4473	0.000151852	0.0290717	885.9	2326.17	383.445	1056.81	1222.7	774.484	992.056	1864.76	3282.7	2908.43	1158.15	2416.82
GO:0006811	ion transport	AT1G10970	ZIP4	5312.39	0.429827	0.0668005	6.20447e-12	9.36246e-09	4482.04	6142.73	4506.77	4417.07	4478.6	4369.07	4638.71	6879.8	5855.75	5745.39	6497.12	5735.6
GO:0006811	ion transport	AT1G31260	ZIP10	172.19	1.30962	0.16721	1.1511e-16	4.66093e-13	95.25	249.12	101.836	115.751	74.7502	100.783	83.1271	196.435	280.343	293.719	213.221	261.894
GO:0006811	ion transport	AT2G19110	HMA4	28529.2	0.304953	0.0928447	6.69405e-05	0.0145726	25021.3	32037	25098.5	24508	26482.9	23645.8	25371.3	27006.7	34563.6	36929.3	28673.9	33011.7
GO:0006811	ion transport	AT3G12750	ZIP1	2839.24	0.346806	0.0959076	1.71686e-05	0.00460382	2448.35	3230.13	2167.66	2801.18	2237.17	2388.82	2646.94	3749.63	3098.58	3144.62	3140.07	3017.76
GO:0006811	ion transport	AT3G23430	PHO1	9148.34	0.278812	0.0804601	4.21816e-05	0.00987239	8141.55	10155.1	8888.85	7721.76	8688.11	7669.48	7739.57	10719.9	10578.1	10548.6	8698.84	10230.2
GO:0006811	ion transport	AT4G16370	OPT3	1495.06	0.969796	0.221327	1.73048e-07	8.96405e-05	950.08	2040.04	984.071	1372.81	671.684	1019.63	702.205	1653.71	2047.52	2794.25	1397.68	2307.06
GO:0006875	cellular metal ion homeostasis	AT1G80830	NRAMP1	3958.55	-0.917199	0.090779	2.34226e-25	3.34731e-21	5203.93	2713.18	4808.13	4731.91	5845.46	4813.06	5821.08	2434.88	2852.47	2984.25	2590.58	2703.71
GO:0006875	cellular metal ion homeostasis	AT2G39450	MTP11	738.14	-0.543134	0.0817552	5.62319e-13	1.05087e-09	883.1	593.19	847.943	843.827	997.381	890.702	835.646	631.334	591.219	551.703	563.579	628.112
GO:0006875	cellular metal ion homeostasis	AT2G40300	FER4	442.61	-0.466732	0.123621	4.22153e-06	0.00138222	524.71	360.52	611.017	449.115	483.74	576.55	503.137	409.316	386.744	302.435	360.69	343.397
GO:0006875	cellular metal ion homeostasis	AT3G11050	FER2	175.81	-0.61681	0.162519	1.70873e-06	0.000634755	218.48	133.13	289.922	178.257	197.554	213.369	213.287	145.271	119.354	135.965	139.016	126.057
GO:0006875	cellular metal ion homeostasis	AT3G56090	FER3	829.06	-1.00351	0.150429	9.18174e-13	1.66468e-09	1121.88	536.24	1329.07	1144.78	805.166	1290.2	1040.18	660.571	579.191	443.629	510.978	486.841
GO:0006875	cellular metal ion homeostasis	AT5G01600	FER1	5324.63	-1.76849	0.140956	6.62602e-39	8.04885e-34	8296.21	2353.05	10094.3	6648.75	7733.44	8349.54	8655.06	2973.94	2016.06	2094.38	2697.66	1983.23
GO:0010039	response to iron ion	AT2G40300	FER4	442.61	-0.466732	0.123621	4.22153e-06	0.00138222	524.71	360.52	611.017	449.115	483.74	576.55	503.137	409.316	386.744	302.435	360.69	343.397
GO:0010039	response to iron ion	AT3G56090	FER3	829.06	-1.00351	0.150429	9.18174e-13	1.66468e-09	1121.88	536.24	1329.07	1144.78	805.166	1290.2	1040.18	660.571	579.191	443.629	510.978	486.841
GO:0010039	response to iron ion	AT4G24120	YSL1	172.87	-1.36275	0.267713	4.03489e-09	3.39192e-06	257.96	87.78	301.352	378.507	159.111	282.373	168.442	92.2789	118.429	85.4138	52.6007	90.196
GO:0010039	response to iron ion	AT5G01600	FER1	5324.63	-1.76849	0.140956	6.62602e-39	8.04885e-34	8296.21	2353.05	10094.3	6648.75	7733.44	8349.54	8655.06	2973.94	2016.06	2094.38	2697.66	1983.23
GO:0010043	response to zinc ion	AT2G19110	HMA4	28529.2	0.304953	0.0928447	6.69405e-05	0.0145726	25021.3	32037	25098.5	24508	26482.9	23645.8	25371.3	27006.7	34563.6	36929.3	28673.9	33011.7
GO:0010043	response to zinc ion	AT3G12750	ZIP1	2839.24	0.346806	0.0959076	1.71686e-05	0.00460382	2448.35	3230.13	2167.66	2801.18	2237.17	2388.82	2646.94	3749.63	3098.58	3144.62	3140.07	3017.76
GO:0010043	response to zinc ion	AT5G13740	ZIF1	1155.45	0.66887	0.152612	1.23925e-07	6.70541e-05	861.51	1449.38	1022.52	772.061	721.873	969.694	821.427	1126.53	1319.37	1836.4	1370.44	1594.19
GO:0000041	transition metal ion transport	AT1G80830	NRAMP1	3958.55	-0.917199	0.090779	2.34226e-25	3.34731e-21	5203.93	2713.18	4808.13	4731.91	5845.46	4813.06	5821.08	2434.88	2852.47	2984.25	2590.58	2703.71
GO:0000041	transition metal ion transport	AT2G32270	ZIP3	2602.98	-0.668422	0.136452	1.0181e-08	7.45009e-06	3251.6	1954.36	3072.75	3296.6	3309.3	3028.93	3550.4	1331.19	2227.94	2246.03	1917.11	2049.51
GO:0000041	transition metal ion transport	AT2G40300	FER4	442.61	-0.466732	0.123621	4.22153e-06	0.00138222	524.71	360.52	611.017	449.115	483.74	576.55	503.137	409.316	386.744	302.435	360.69	343.397
GO:0000041	transition metal ion transport	AT3G11050	FER2	175.81	-0.61681	0.162519	1.70873e-06	0.000634755	218.48	133.13	289.922	178.257	197.554	213.369	213.287	145.271	119.354	135.965	139.016	126.057
GO:0000041	transition metal ion transport	AT3G56090	FER3	829.06	-1.00351	0.150429	9.18174e-13	1.66468e-09	1121.88	536.24	1329.07	1144.78	805.166	1290.2	1040.18	660.571	579.191	443.629	510.978	486.841
GO:0000041	transition metal ion transport	AT5G01600	FER1	5324.63	-1.76849	0.140956	6.62602e-39	8.04885e-34	8296.21	2353.05	10094.3	6648.75	7733.44	8349.54	8655.06	2973.94	2016.06	2094.38	2697.66	1983.23
GO:0000041	transition metal ion transport	AT5G59520	ZIP2	264.27	-0.933123	0.173971	1.68109e-09	1.52394e-06	353.77	174.77	377.21	295.166	358.801	350.47	387.197	134.307	203.549	238.81	135.259	161.918
GO:0000041	transition metal ion transport	AT1G10970	ZIP4	5312.39	0.429827	0.0668005	6.20447e-12	9.36246e-09	4482.04	6142.73	4506.77	4417.07	4478.6	4369.07	4638.71	6879.8	5855.75	5745.39	6497.12	5735.6
GO:0000041	transition metal ion transport	AT1G31260	ZIP10	172.19	1.30962	0.16721	1.1511e-16	4.66093e-13	95.25	249.12	101.836	115.751	74.7502	100.783	83.1271	196.435	280.343	293.719	213.221	261.894
GO:0000041	transition metal ion transport	AT1G58340	ZF14	207.6	0.872039	0.147935	7.1848e-11	8.64121e-08	142.9	272.31	157.95	137.744	160.179	109.862	148.754	322.519	273.866	280.645	222.614	261.894
GO:0000041	transition metal ion transport	AT2G19110	HMA4	28529.2	0.304953	0.0928447	6.69405e-05	0.0145726	25021.3	32037	25098.5	24508	26482.9	23645.8	25371.3	27006.7	34563.6	36929.3	28673.9	33011.7
GO:0000041	transition metal ion transport	AT3G12750	ZIP1	2839.24	0.346806	0.0959076	1.71686e-05	0.00460382	2448.35	3230.13	2167.66	2801.18	2237.17	2388.82	2646.94	3749.63	3098.58	3144.62	3140.07	3017.76
GO:0000041	transition metal ion transport	AT4G16370	OPT3	1495.06	0.969796	0.221327	1.73048e-07	8.96405e-05	950.08	2040.04	984.071	1372.81	671.684	1019.63	702.205	1653.71	2047.52	2794.25	1397.68	2307.06
Supplementary Table 13 Expression levels of genes classified into selected GO terms for Arabidopsis arenosa
